# Supplementary material for: Plant death caused by inefficient induction of antiviral R-gene-mediated resistance may function as a suicidal population resistance mechanism
Source: Commun Biol. 2021 Aug 9;4:947. doi: 10.1038/s42003-021-02482-7 (PMC8352862; doi:10.1038/s42003-021-02482-7)
Supplement: Supplementary file 4 — Supplementary data [file 42003_2021_2482_MOESM4_ESM.xlsx]

## Sheet: Supplementary  Fig. 3d
Source Data for Supplementary Fig. 3d	quantification by ImageJ								background subtraction: values in the frst line indicate the backgrounds, obtained by minimum quantity in each lane							normalization against total: values in the first line indicate the total quantities, obtained by summation of quantities after backgroud substarction
	position (vertical)	lane1	lane2	lane3	lane4	lane5	lane6	lane7	46.1111	47.026	47.703	48.1944	46.8438	45.061	43.9655	6959.92	5905.5	7336.45	7433.96	8193.26	15231.7	6518.39
	0	54.75	57.641	56.757	56.9722	56.1875	54.182	51.1034	8.6389	10.615	9.054	8.7778	9.3437	9.121	7.1379	0.00124124	0.00179748	0.00123411	0.00118077	0.00114041	0.000598816	0.00109504
	1	54.0556	57.333	56.432	56.1389	56.1875	53.939	51.0345	7.9445	10.307	8.729	7.9445	9.3437	8.878	7.069	0.00114146	0.00174532	0.00118981	0.00106868	0.00114041	0.000582863	0.00108447
	1.999	54.0278	56.769	55.757	55.6111	56.0625	53.424	50.8966	7.9167	9.743	8.054	7.4167	9.2187	8.363	6.9311	0.00113747	0.00164982	0.00109781	0.000997678	0.00112516	0.000549052	0.00106332
	2.999	53.4167	56.718	55.622	55.6667	55.75	53.182	50.4828	7.3056	9.692	7.919	7.4723	8.9062	8.121	6.5173	0.00104967	0.00164118	0.0010794	0.00100516	0.00108702	0.000533164	0.000999833
	3.999	53.6667	57.41	55.784	55.8611	55.7812	53	50.8276	7.5556	10.384	8.081	7.6667	8.9374	7.939	6.8621	0.00108559	0.00175836	0.00110149	0.00103131	0.00109082	0.000521215	0.00105273
	4.998	53.3889	56.718	55.919	55.9444	55.7812	53.333	50.7931	7.2778	9.692	8.216	7.75	8.9374	8.272	6.8276	0.00104567	0.00164118	0.00111989	0.00104251	0.00109082	0.000543077	0.00104744
	5.998	54.1389	56.667	55.892	55.8889	55.9375	53.848	50.8966	8.0278	9.641	8.189	7.6945	9.0937	8.787	6.9311	0.00115343	0.00163255	0.00111621	0.00103505	0.0011099	0.000576888	0.00106332
	6.998	54.5	56.462	56.135	56	56.125	54.97	51.3448	8.3889	9.436	8.432	7.8056	9.2812	9.909	7.3793	0.00120532	0.00159783	0.00114933	0.00104999	0.00113278	0.00065055	0.00113207
	7.997	54.9444	56.615	56.541	56.2778	56.5	55.424	52.069	8.8333	9.589	8.838	8.0834	9.6562	10.363	8.1035	0.00126917	0.00162374	0.00120467	0.00108736	0.00117855	0.000680357	0.00124318
	8.997	55.0833	57	56.811	57	56.9688	56.121	52.9655	8.9722	9.974	9.108	8.8056	10.125	11.06	9	0.00128912	0.00168894	0.00124147	0.00118451	0.00123577	0.000726116	0.00138071
	9.996	55.6667	57.231	57.081	57.3611	57.875	57.03	53.7586	9.5556	10.205	9.378	9.1667	11.0312	11.969	9.7931	0.00137295	0.00172805	0.00127827	0.00123308	0.00134637	0.000785794	0.00150238
	10.996	56.4167	58.154	57.568	58.5833	58.6875	58.242	54.8276	10.3056	11.128	9.865	10.3889	11.8437	13.181	10.8621	0.00148071	0.00188435	0.00134466	0.00139749	0.00144554	0.000865365	0.00166638
	11.996	57.3889	58.846	58.622	59.4167	59.8125	59.333	55.8966	11.2778	11.82	10.919	11.2223	12.9687	14.272	11.9311	0.00162039	0.00200153	0.00148832	0.0015096	0.00158285	0.000936992	0.00183038
	12.995	59.1667	59.667	59.973	60.2222	61.1875	60.727	57.2414	13.0556	12.641	12.27	12.0278	14.3437	15.666	13.2759	0.00187583	0.00214055	0.00167247	0.00161795	0.00175067	0.00102851	0.00203669
	13.995	60.25	60.256	60.784	61.0833	62.5625	61.545	58.8966	14.1389	13.23	13.081	12.8889	15.7187	16.484	14.9311	0.00203147	0.00224029	0.00178301	0.00173379	0.00191849	0.00108222	0.00229061
	14.995	61.8611	61.615	62.243	62.5278	64.3125	63.212	61.3448	15.75	14.589	14.54	14.3334	17.4687	18.151	17.3793	0.00226296	0.00247041	0.00198188	0.0019281	0.00213208	0.00119166	0.0026662
	15.994	63.6111	63.41	63.649	63.9444	65.8438	65.091	63.8276	17.5	16.384	15.946	15.75	19	20.03	19.8621	0.0025144	0.00277436	0.00217353	0.00211866	0.00231898	0.00131502	0.00304709
	16.994	65.3889	64.872	65	66.0278	67.4062	66.818	65.7241	19.2778	17.846	17.297	17.8334	20.5624	21.757	21.7586	0.00276983	0.00302193	0.00235768	0.00239891	0.00250967	0.0014284	0.00333804
	17.994	67.7222	66.615	66.892	67.5556	69.2188	68.879	67.2759	21.6111	19.589	19.189	19.3612	22.375	23.818	23.3104	0.00310508	0.00331708	0.00261557	0.00260443	0.0027309	0.00156371	0.0035761
	18.993	69.8889	68.154	69.081	68.6111	69.375	70.091	67.4828	23.7778	21.128	21.378	20.4167	22.5312	25.03	23.5173	0.00341639	0.00357768	0.00291394	0.00274641	0.00274997	0.00164328	0.00360784
	19.993	70.7778	68.692	70.189	68.6944	67.9688	71.121	67.3448	24.6667	21.666	22.486	20.5	21.125	26.06	23.3793	0.00354411	0.00366879	0.00306497	0.00275761	0.00257834	0.0017109	0.00358667
	20.993	71.5556	69.615	69.676	68.5	67.0312	73.848	68.4138	25.4445	22.589	21.973	20.3056	20.1874	28.787	24.4483	0.00365586	0.00382508	0.00299504	0.00273146	0.0024639	0.00188994	0.00375067
	21.992	71.1667	70.923	70.703	69.6389	67.1562	78.758	70.2069	25.0556	23.897	23	21.4445	20.3124	33.697	26.2414	0.00359998	0.00404657	0.00313503	0.00288467	0.00247916	0.00221229	0.00402575
	22.992	71.1667	70.487	71.243	71.5556	67.5	88.636	74.1724	25.0556	23.461	23.54	23.3612	20.6562	43.575	30.2069	0.00359998	0.00397274	0.00320864	0.0031425	0.00252112	0.00286081	0.00463411
	23.992	71.1389	69.051	70.703	74.8333	68.75	97.485	81	25.0278	22.025	23	26.6389	21.9062	52.424	37.0345	0.00359599	0.00372958	0.00313503	0.00358341	0.00267368	0.00344176	0.00568154
	24.991	70.3056	68.128	71	79.8333	72.0938	93.879	79.5172	24.1945	21.102	23.297	31.6389	25.25	48.818	35.5517	0.00347626	0.00357328	0.00317551	0.00425599	0.0030818	0.00320502	0.00545407
	25.991	69.6111	68.256	71.757	81.3611	73.25	83.97	73.7931	23.5	21.23	24.054	33.1667	26.4062	38.909	29.8276	0.00337647	0.00359496	0.0032787	0.00446151	0.00322292	0.00255447	0.00457592
	26.99	69.0278	67.641	71.514	78.25	73.6562	80.818	73.5862	22.9167	20.615	23.811	30.0556	26.8124	35.757	29.6207	0.00329267	0.00349082	0.00324557	0.00404301	0.00327249	0.00234754	0.00454418
	27.99	66.8056	66.821	70.595	77.75	74.5625	86.091	81.2414	20.6945	19.795	22.892	29.5556	27.7187	41.03	37.2759	0.00297338	0.00335196	0.00312031	0.00397575	0.00338311	0.00269372	0.00571858
	28.99	64.3056	66.051	70.162	82.1111	77.9375	99.212	85.6552	18.1945	19.025	22.459	33.9167	31.0937	54.151	41.6897	0.00261418	0.00322158	0.00306129	0.0045624	0.00379503	0.00355515	0.00639571
	29.989	63.0833	65.897	70.73	92.4167	86.1875	94.697	76.0345	16.9722	18.871	23.027	44.2223	39.3437	49.636	32.069	0.00243856	0.0031955	0.00313871	0.00594869	0.00480196	0.00325873	0.00491978
	30.989	62.7222	65.923	69.351	93.6944	79.3438	79.515	65.6897	16.6111	18.897	21.648	45.5	32.5	34.454	21.7242	0.00238668	0.0031999	0.00295075	0.00612056	0.00396667	0.00226199	0.00333276
	31.989	60.6111	63.513	65.541	81.5833	69.5312	71.182	61.5862	14.5	16.487	17.838	33.3889	22.6874	26.121	17.6207	0.00208336	0.00279181	0.00243142	0.0044914	0.00276903	0.00171491	0.00270323
	32.988	58.5833	61.538	62.73	72.1667	65.1562	68.03	60.3103	12.4722	14.512	15.027	23.9723	18.3124	22.969	16.3448	0.001792	0.00245737	0.00204827	0.0032247	0.00223506	0.00150797	0.00250749
	33.988	57.8333	60.026	61.324	68.8056	63.4062	66.121	59.5862	11.7222	13	13.621	20.6112	16.5624	21.06	15.6207	0.00168424	0.00220134	0.00185662	0.00277257	0.00202147	0.00138264	0.00239641
	34.988	56.6667	59.256	61.081	67.1944	63.3438	65.212	59	10.5556	12.23	13.378	19	16.5	20.151	15.0345	0.00151663	0.00207095	0.0018235	0.00255584	0.00201385	0.00132296	0.00230648
	35.987	56.2222	58.769	60.811	66.0278	61.375	64.394	58.9655	10.1111	11.743	13.108	17.8334	14.5312	19.333	15	0.00145276	0.00198849	0.00178669	0.00239891	0.00177355	0.00126926	0.00230118
	36.987	56	58.615	60.297	64.6944	60.5625	62.394	57.5172	9.8889	11.589	12.594	16.5	13.7187	17.333	13.5517	0.00142084	0.00196241	0.00171663	0.00221954	0.00167439	0.00113795	0.002079
	37.987	55.8611	57.923	59.973	63.6944	59.9375	61.152	56.0345	9.75	10.897	12.27	15.5	13.0937	16.091	12.069	0.00140088	0.00184523	0.00167247	0.00208503	0.00159811	0.00105641	0.00185153
	38.986	55.8056	57.59	60.054	62.5556	59.4688	60.273	55.1724	9.6945	10.564	12.351	14.3612	12.625	15.212	11.2069	0.0013929	0.00178884	0.00168351	0.00193184	0.0015409	0.000998705	0.00171928
	39.986	55.1667	56.821	59.73	62.0278	59	59.606	54.7586	9.0556	9.795	12.027	13.8334	12.1562	14.545	10.7931	0.00130111	0.00165862	0.00163935	0.00186084	0.00148368	0.000954915	0.00165579
	40.985	54.6389	56.359	59.081	61.7222	58.25	59.545	54.4138	8.5278	9.333	11.378	13.5278	11.4062	14.484	10.4483	0.00122527	0.00158039	0.00155089	0.00181973	0.00139214	0.00095091	0.0016029
	41.985	54.1111	56.615	58.243	61.25	58.0312	59.636	53.7241	8	9.589	10.54	13.0556	11.1874	14.575	9.7586	0.00114944	0.00162374	0.00143666	0.00175621	0.00136544	0.000956885	0.00149709
	42.985	53.8611	56.769	58.135	61	57.9062	59.394	53.5172	7.75	9.743	10.432	12.8056	11.0624	14.333	9.5517	0.00111352	0.00164982	0.00142194	0.00172258	0.00135018	0.000940997	0.00146535
	43.984	53.5833	56.872	58.135	61.2222	57.4688	59.364	53.6552	7.4722	9.846	10.432	13.0278	10.625	14.303	9.6897	0.0010736	0.00166726	0.00142194	0.00175247	0.0012968	0.000939027	0.00148652
	44.984	53.4167	56.513	57.811	61	57.7188	59.394	53.6207	7.3056	9.487	10.108	12.8056	10.875	14.333	9.6552	0.00104967	0.00160647	0.00137778	0.00172258	0.00132731	0.000940997	0.00148123
	45.984	53.75	56.462	57.595	60.6389	58.0312	59.121	53.5862	7.6389	9.436	9.892	12.4445	11.1874	14.06	9.6207	0.00109756	0.00159783	0.00134834	0.00167401	0.00136544	0.000923074	0.00147593
	46.983	53.5556	56.821	57.486	60.1944	58.0625	58.212	53.6552	7.4445	9.795	9.783	12	11.2187	13.151	9.6897	0.00106962	0.00165862	0.00133348	0.00161421	0.00136926	0.000863396	0.00148652
	47.983	53.8333	57.256	57.405	60.1667	58	58.606	53.5517	7.7222	10.23	9.702	11.9723	11.1562	13.545	9.5862	0.00110952	0.00173228	0.00132244	0.00161049	0.00136163	0.000889263	0.00147064
	48.983	53.9167	57.385	57	60.0278	57.8438	58.545	54.069	7.8056	10.359	9.297	11.8334	11	13.484	10.1035	0.00112151	0.00175413	0.00126723	0.0015918	0.00134257	0.000885258	0.00155
	49.982	54.0278	56.59	56.946	60.2778	57.4375	58.606	53.9655	7.9167	9.564	9.243	12.0834	10.5937	13.545	10	0.00113747	0.00161951	0.00125987	0.00162543	0.00129298	0.000889263	0.00153412
	50.982	54	56.513	57	60.0278	57.5312	58.879	54.069	7.8889	9.487	9.297	11.8334	10.6874	13.818	10.1035	0.00113348	0.00160647	0.00126723	0.0015918	0.00130441	0.000907186	0.00155
	51.982	54.0833	56.308	56.865	59.8056	57.3125	58.818	54.2414	7.9722	9.282	9.162	11.6112	10.4687	13.757	10.2759	0.00114544	0.00157176	0.00124883	0.00156191	0.00127772	0.000903181	0.00157645
	52.981	54.2222	55.615	56.973	59.6944	57.2188	59.242	54.1379	8.1111	8.589	9.27	11.5	10.375	14.181	10.1724	0.0011654	0.00145441	0.00126355	0.00154695	0.00126628	0.000931018	0.00156057
	53.981	54.3056	55.667	57.216	59.4444	57.375	59.333	53.931	8.1945	8.641	9.513	11.25	10.5312	14.272	9.9655	0.00117738	0.00146321	0.00129668	0.00151333	0.00128535	0.000936992	0.00152883
	54.981	54.5278	55.923	57.351	59.8056	57.5938	59.273	54.3793	8.4167	8.897	9.648	11.6112	10.75	14.212	10.4138	0.00120931	0.00150656	0.00131508	0.00156191	0.00131205	0.000933053	0.0015976
	55.98	54.4167	55.974	57.514	59.6944	57.625	59.061	54.4483	8.3056	8.948	9.811	11.5	10.7812	14	10.4828	0.00119335	0.0015152	0.0013373	0.00154695	0.00131586	0.000919135	0.00160819
	56.98	54.1111	56.333	57.649	59.75	57.875	59.576	54.3448	8	9.307	9.946	11.5556	11.0312	14.515	10.3793	0.00114944	0.00157599	0.0013557	0.00155443	0.00134637	0.000952946	0.00159231
	57.979	54.3056	56.385	57.838	59.75	58.2188	59.697	54.2069	8.1945	9.359	10.135	11.5556	11.375	14.636	10.2414	0.00117738	0.00158479	0.00138146	0.00155443	0.00138834	0.00096089	0.00157116
	58.979	54.4167	56.769	57.946	59.6944	58.375	59.424	54.3448	8.3056	9.743	10.243	11.5	11.5312	14.363	10.3793	0.00119335	0.00164982	0.00139618	0.00154695	0.0014074	0.000942966	0.00159231
	59.979	54.5	57.026	57.946	60.2778	58.2188	59.667	54.3793	8.3889	10	10.243	12.0834	11.375	14.606	10.4138	0.00120532	0.00169334	0.00139618	0.00162543	0.00138834	0.00095892	0.0015976
	60.978	54.6944	57.154	58.351	60.4722	58.3125	59.576	54.5517	8.5833	10.128	10.648	12.2778	11.4687	14.515	10.5862	0.00123325	0.00171501	0.00145138	0.00165158	0.00139977	0.000952946	0.00162405
	61.978	55.0833	57.641	58.486	60.75	58.6875	60.152	54.4138	8.9722	10.615	10.783	12.5556	11.8437	15.091	10.4483	0.00128912	0.00179748	0.00146978	0.00168895	0.00144554	0.000990761	0.0016029
	62.978	55.1111	58.051	59.054	60.9167	58.9375	60.273	54.5172	9	11.025	11.351	12.7223	12.0937	15.212	10.5517	0.00129312	0.0018669	0.00154721	0.00171138	0.00147605	0.000998705	0.00161876
	63.977	55.3056	57.564	59.432	60.8333	58.75	60.212	54.4828	9.1945	10.538	11.729	12.6389	11.9062	15.151	10.5173	0.00132106	0.00178444	0.00159873	0.00170016	0.00145317	0.000994701	0.00161348
	64.977	55.5278	57.923	59.324	60.8889	58.5625	60.03	54.5517	9.4167	10.897	11.621	12.6945	11.7187	14.969	10.5862	0.00135299	0.00184523	0.00158401	0.00170764	0.00143028	0.000982752	0.00162405
	65.977	55.7778	58.359	59.432	60.8056	58.8438	60.273	54.6897	9.6667	11.333	11.729	12.6112	12	15.212	10.7242	0.00138891	0.00191906	0.00159873	0.00169643	0.00146462	0.000998705	0.00164522
	66.976	55.9167	58.692	60.649	60.9444	59.3438	60.606	55.1379	9.8056	11.666	12.946	12.75	12.5	15.545	11.1724	0.00140887	0.00197545	0.00176461	0.0017151	0.00152564	0.00102057	0.00171398
	67.976	56.1389	58.436	61.243	61.8333	58.4375	61.182	55.3448	10.0278	11.41	13.54	13.6389	11.5937	16.121	11.3793	0.00144079	0.0019321	0.00184558	0.00183467	0.00141503	0.00105838	0.00174572
	68.976	56.5556	58.821	61.054	61.5833	58.3438	61.091	55.4483	10.4445	11.795	13.351	13.3889	11.5	16.03	11.4828	0.00150066	0.00199729	0.00181982	0.00180105	0.00140359	0.00105241	0.0017616
	69.975	56.9444	58.949	61.378	61.8611	58.2812	61.515	55.5517	10.8333	11.923	13.675	13.6667	11.4374	16.454	11.5862	0.00155653	0.00201897	0.00186398	0.00183841	0.00139595	0.00108025	0.00177746
	70.975	57.1667	59.231	61.351	62.1111	59	61.758	55.6552	11.0556	12.205	13.648	13.9167	12.1562	16.697	11.6897	0.00158847	0.00206672	0.0018603	0.00187204	0.00148368	0.0010962	0.00179334
	71.975	57.1111	59.385	61.865	61.8611	58.9688	62.273	56	11	12.359	14.162	13.6667	12.125	17.212	12.0345	0.00158048	0.0020928	0.00193036	0.00183841	0.00147987	0.00113001	0.00184624
	72.974	57.3611	60.462	62.351	62.0833	59.25	62.364	55.9655	11.25	13.436	14.648	13.8889	12.4062	17.303	12	0.0016164	0.00227517	0.00199661	0.0018683	0.0015142	0.00113598	0.00184095
	73.974	58.1111	60.179	62.703	62.75	59.3438	62.485	56.2759	12	13.153	15	14.5556	12.5	17.424	12.3104	0.00172416	0.00222725	0.00204459	0.00195799	0.00152564	0.00114393	0.00188857
	74.973	57.6389	59.897	62.514	63.6111	59.625	62.455	56.4138	11.5278	12.871	14.811	15.4167	12.7812	17.394	12.4483	0.00165631	0.0021795	0.00201882	0.00207382	0.00155996	0.00114196	0.00190972
	75.973	58.25	60.256	62.622	64.9722	59.5	62.848	56.5517	12.1389	13.23	14.919	16.7778	12.6562	17.787	12.5862	0.00174411	0.00224029	0.00203354	0.00225691	0.00154471	0.00116776	0.00193088
	76.973	58.5833	60.41	62.649	66.2222	60.2188	62.909	56.6207	12.4722	13.384	14.946	18.0278	13.375	17.848	12.6552	0.001792	0.00226636	0.00203722	0.00242506	0.00163244	0.00117177	0.00194146
	77.972	58.5	60.615	63.027	69.2222	60.3438	63.424	56.7931	12.3889	13.589	15.324	21.0278	13.5	18.363	12.8276	0.00178003	0.00230108	0.00208875	0.00282861	0.0016477	0.00120558	0.00196791
	78.972	58.3333	60.436	63.459	73.4167	60.7812	63.182	57.2069	12.2222	13.41	15.756	25.2223	13.9374	18.121	13.2414	0.00175608	0.00227077	0.00214763	0.00339285	0.00170108	0.00118969	0.00203139
	79.972	59.1667	60.872	63.757	78.7778	60.8438	63.758	57.7586	13.0556	13.846	16.054	30.5834	14	18.697	13.7931	0.00187583	0.0023446	0.00218825	0.00411401	0.00170872	0.0012275	0.00211603
	80.971	59.4167	61.103	63.784	86.75	61.4375	63.818	58.3103	13.3056	14.077	16.081	38.5556	14.5937	18.757	14.3448	0.00191175	0.00238371	0.00219193	0.00518641	0.00178118	0.00123144	0.00220067
	81.971	59.6389	61.051	63.757	94.5833	61.75	63.97	59.3103	13.5278	14.025	16.054	46.3889	14.9062	18.909	15.3448	0.00194367	0.00237491	0.00218825	0.00624013	0.00181932	0.00124142	0.00235408
	82.971	59.8056	61.436	64.135	99.5278	61.9375	65.03	61.1379	13.6945	14.41	16.432	51.3334	15.0937	19.969	17.1724	0.00196762	0.0024401	0.00223978	0.00690525	0.00184221	0.00131101	0.00263446
	83.97	59.9444	61.769	65.162	103.972	62.9062	66.273	63.1379	13.8333	14.743	17.459	55.7778	16.0624	21.212	19.1724	0.00198757	0.00249649	0.00237976	0.00750311	0.00196044	0.00139262	0.00294128
	84.97	59.8611	62.026	65.811	109.056	65.7188	68.212	67.069	13.75	15	18.108	60.8612	18.875	23.151	23.1035	0.0019756	0.00254001	0.00246822	0.00818691	0.00230372	0.00151992	0.00354436
	85.97	60.4444	62.385	66.595	114.5	68.8125	70.818	73.2759	14.3333	15.359	18.892	66.3056	21.9687	25.757	29.3104	0.00205941	0.0026008	0.00257509	0.00891928	0.00268131	0.00169101	0.00449657
	86.969	60.5556	62.949	66.892	117.417	74.9688	75.121	82.8966	14.4445	15.923	19.189	69.2223	28.125	30.06	38.9311	0.00207538	0.0026963	0.00261557	0.00931163	0.0034327	0.00197351	0.00597251
	87.969	60.5	63.128	67.405	118.806	83.6875	81.273	92.4828	14.3889	16.102	19.702	70.6112	36.8437	36.212	48.5173	0.00206739	0.00272661	0.00268549	0.00949846	0.00449683	0.00237741	0.00744315
	88.969	60.6667	63.487	67.973	119.972	97.9062	86.97	97.4828	14.5556	16.461	20.27	71.7778	51.0624	41.909	53.5173	0.00209135	0.0027874	0.00276292	0.00965539	0.00623224	0.00275143	0.00821021
	89.968	61.2778	63.462	69.216	121	113	92.545	98.8621	15.1667	16.436	21.513	72.8056	66.1562	47.484	54.8966	0.00217915	0.00278317	0.00293234	0.00979365	0.00807446	0.00311744	0.00842181
	90.968	61.2222	64.615	70.27	121.361	122.719	97.939	99.8276	15.1111	17.589	22.567	73.1667	75.875	52.878	55.8621	0.00217116	0.00297841	0.00307601	0.00984222	0.00926066	0.00347157	0.00856993
	91.967	61.4444	65.615	71.324	121.611	129.844	103.303	102.759	15.3333	18.589	23.621	73.4167	83	58.242	58.7931	0.00220309	0.00314775	0.00321968	0.00987585	0.0101303	0.00382373	0.00901958
	92.967	62.1111	67.872	72.351	121.889	134.938	109.848	107.241	16	20.846	24.648	73.6945	88.0937	64.787	63.2759	0.00229888	0.00352993	0.00335966	0.00991322	0.010752	0.00425343	0.0097073
	93.967	62.9722	70.564	73.703	121.75	137.125	117.667	110	16.8611	23.538	26	73.5556	90.2812	72.606	66.0345	0.0024226	0.00398578	0.00354395	0.00989454	0.011019	0.00476676	0.0101305
	94.966	64.3056	75.692	75.189	120.778	137.062	126.424	113.552	18.1945	28.666	27.486	72.5834	90.2187	81.363	69.5862	0.00261418	0.00485412	0.0037465	0.00976376	0.0110113	0.00534168	0.0106754
	95.966	66.5	83.026	78.27	120.333	136.812	137.364	118.483	20.3889	36	30.567	72.1389	89.9687	92.303	74.5173	0.00292947	0.00609602	0.00416646	0.00970396	0.0109808	0.00605992	0.0114319
	96.966	69.1667	92.692	81.676	118.889	136.188	147	122.69	23.0556	45.666	33.973	70.6945	89.3437	101.939	78.7242	0.00331262	0.0077328	0.00463071	0.00950967	0.0109045	0.00669255	0.0120773
	97.965	74.75	102.949	87.811	117.389	136	154.879	126.759	28.6389	55.923	40.108	69.1945	89.1562	109.818	82.7931	0.00411483	0.00946965	0.00546695	0.00930789	0.0108816	0.00720982	0.0127015
	98.965	81.4444	111.256	95.811	116	136.719	160.091	129.069	35.3333	64.23	48.108	67.8056	89.875	115.03	85.1035	0.00507668	0.0108763	0.00655739	0.00912106	0.0109694	0.007552	0.0130559
	99.965	90.6944	117.949	106.216	114.861	135	162.273	128.103	44.5833	70.923	58.513	66.6667	88.1562	117.212	84.138	0.00640572	0.0120097	0.00797565	0.00896786	0.0107596	0.00769526	0.0129078
	100.964	100.194	124.462	120.162	113.806	133.062	163.242	126.448	54.0833	77.436	72.459	65.6112	86.2187	118.181	82.4828	0.00777068	0.0131125	0.00987657	0.00882587	0.0105231	0.00775887	0.0126539
	101.964	109.222	133.128	137.757	112.111	130.344	164.061	123.345	63.1111	86.102	90.054	63.9167	83.5	119	79.3793	0.00906779	0.01458	0.0122749	0.00859793	0.0101913	0.00781264	0.0121778
	102.964	117.694	143.026	158.162	110.833	128.062	164.515	119.345	71.5833	96	110.459	62.6389	81.2187	119.454	75.3793	0.0102851	0.016256	0.0150562	0.00842605	0.00991286	0.00784245	0.0115641
	103.963	127.778	148.051	176.649	109.417	125.156	161.424	114.862	81.6667	101.025	128.946	61.2223	78.3124	116.363	70.8966	0.0117339	0.0171069	0.0175761	0.00823549	0.00955815	0.00763952	0.0108764
	104.963	137	146.897	184.108	107.667	122.438	157.848	111	90.8889	99.871	136.405	59.4723	75.5937	112.787	67.0345	0.0130589	0.0169115	0.0185928	0.00800008	0.00922633	0.00740474	0.0102839
	105.963	142	140.744	180.838	105.861	118.781	153.667	106.724	95.8889	93.718	133.135	57.6667	71.9374	108.606	62.7586	0.0137773	0.0158696	0.0181471	0.0077572	0.00878007	0.00713025	0.00962794
	106.962	140.306	134.462	171.216	103.528	114.906	148.576	102.172	94.1945	87.436	123.513	55.3334	68.0624	103.515	58.2069	0.0135338	0.0148059	0.0168355	0.00744333	0.00830712	0.00679602	0.00892965
	107.962	135.25	127.615	160.378	100.917	111.625	142.303	98.069	89.1389	80.589	112.675	52.7223	64.7812	97.242	54.1035	0.0128075	0.0136464	0.0153582	0.00709209	0.00790664	0.00638418	0.00830014
	108.961	128.056	122.359	149.865	98.1944	107.219	134.121	93.5172	81.9445	75.333	102.162	50	60.375	89.06	49.5517	0.0117738	0.0127564	0.0139253	0.00672589	0.00736886	0.00584701	0.00760184
	109.961	121.028	115.744	141.405	95.8889	103.344	126.939	89.2759	74.9167	68.718	93.702	47.6945	56.5	81.878	45.3104	0.010764	0.0116363	0.0127721	0.00641576	0.00689591	0.00537549	0.00695117
	110.961	113.667	109.026	132.73	93.6389	100.094	121.909	86.069	67.5556	62	85.027	45.4445	53.25	76.848	42.1035	0.00970637	0.0104987	0.0115897	0.00611309	0.00649924	0.00504526	0.00645919
	111.96	106.556	101.795	123.919	91.5278	97.3438	118.212	84.2069	60.4445	54.769	76.216	43.3334	50.5	73.151	40.2414	0.00868465	0.00927424	0.0103887	0.00582911	0.0061636	0.00480254	0.00617352
	112.96	100.111	94.538	115.865	90.1111	96.0938	116.242	81.8276	54	47.512	68.162	41.9167	49.25	71.181	37.8621	0.00775871	0.00804539	0.00929087	0.00563854	0.00601104	0.00467321	0.00580851
	113.96	95.1944	89.359	109.27	89	94.6875	114.788	80.5517	49.0833	42.333	61.567	40.8056	47.8437	69.727	36.5862	0.00705228	0.00716841	0.00839193	0.00548908	0.0058394	0.00457775	0.00561277
	114.959	91.1389	86.026	103.838	87.8333	93.5938	113.636	80.0345	45.0278	39	56.135	39.6389	46.75	68.575	36.069	0.00646958	0.00660402	0.00765152	0.00533214	0.00570591	0.00450212	0.00553343
	115.959	89.3333	83.256	100.027	87.5278	93.2812	113.091	79.1034	43.2222	36.23	52.324	39.3334	46.4374	68.03	35.1379	0.00621016	0.00613496	0.00713206	0.00529104	0.00566775	0.00446634	0.00539058
	116.959	87.6389	81.179	97.135	86.8889	92.6875	112.242	78.1379	41.5278	34.153	49.432	38.6945	45.8437	67.181	34.1724	0.00596671	0.00578326	0.00673786	0.0052051	0.00559529	0.0044106	0.00524246
	117.958	86.0278	79.692	94.892	86.0556	92.1562	111.848	77.931	39.9167	32.666	47.189	37.8612	45.3124	66.787	33.9655	0.00573522	0.00553146	0.00643213	0.005093	0.00553045	0.00438473	0.00521072
	118.958	84.6389	78.821	93.189	85.5833	92.3125	111.606	77.5517	38.5278	31.795	45.486	37.3889	45.4687	66.545	33.5862	0.00553567	0.00538397	0.0062	0.00502947	0.00554952	0.00436884	0.00515253
	119.958	84.5833	77.769	91.459	84.6944	91.8125	110.909	77.1034	38.4722	30.743	43.756	36.5	44.9687	65.848	33.1379	0.00552768	0.00520583	0.00596419	0.0049099	0.0054885	0.00432308	0.00508376
	120.957	83.4444	77.154	89.73	84.3611	91.5625	110.182	77.3793	37.3333	30.128	42.027	36.1667	44.7187	65.121	33.4138	0.00536404	0.00510169	0.00572852	0.00486506	0.00545798	0.00427535	0.00512609
	121.957	82.7222	76.051	88.432	84.1944	90.8438	110.061	77.3103	36.6111	29.025	40.729	36	44	65	33.3448	0.00526027	0.00491491	0.00555159	0.00484264	0.00537027	0.00426741	0.0051155
	122.956	82.3056	76.333	88.297	83.8889	90.6875	110.273	76.7241	36.1945	29.307	40.594	35.6945	43.8437	65.212	32.7586	0.00520042	0.00496267	0.00553319	0.00480154	0.00535119	0.00428133	0.00502557
	123.956	81.8889	75.769	87.865	83.5556	90.375	110.333	76.2069	35.7778	28.743	40.162	35.3612	43.5312	65.272	32.2414	0.00514055	0.00486716	0.00547431	0.00475671	0.00531305	0.00428527	0.00494622
	124.956	81.9167	75.308	87.784	83.5278	89.6562	110.545	75.5517	35.8056	28.282	40.081	35.3334	42.8124	65.484	31.5862	0.00514454	0.0047891	0.00546327	0.00475297	0.00522532	0.00429919	0.00484571
	125.955	82.1111	74.564	86.324	83.1111	89.0312	110.606	74.931	36	27.538	38.621	34.9167	42.1874	65.545	30.9655	0.00517247	0.00466311	0.00526426	0.00469692	0.00514904	0.00430319	0.00475049
	126.955	81.7778	74.282	85.73	83.0278	88.6875	110.333	74.3448	35.6667	27.256	38.027	34.8334	41.8437	65.272	30.3793	0.00512458	0.00461536	0.0051833	0.00468571	0.00510709	0.00428527	0.00466056
	127.955	80.9722	73.718	85.243	82.5556	87.875	110.758	73.9655	34.8611	26.692	37.54	34.3612	41.0312	65.697	30	0.00500884	0.00451986	0.00511692	0.00462219	0.00500792	0.00431317	0.00460237
	128.954	80.9167	73.077	84.622	82.3333	88	111.121	74	34.8056	26.051	36.919	34.1389	41.1562	66.06	30.0345	0.00500086	0.00441131	0.00503227	0.00459229	0.00502318	0.004337	0.00460766
	129.954	80.5	72.59	84.054	82.1944	87.9688	111.515	73.7931	34.3889	25.564	36.351	34	41.125	66.454	29.8276	0.00494099	0.00432885	0.00495485	0.0045736	0.00501937	0.00436287	0.00457592
	130.954	80.5556	72.923	83.486	82.5833	87.9688	112.273	73.3793	34.4445	25.897	35.783	34.3889	41.125	67.212	29.4138	0.00494898	0.00438524	0.00487743	0.00462592	0.00501937	0.00441263	0.00451244
	131.953	80.1944	72.718	83.486	82.1111	88.125	112.758	73.4138	34.0833	25.692	35.783	33.9167	41.2812	67.697	29.4483	0.00489708	0.00435052	0.00487743	0.0045624	0.00503843	0.00444448	0.00451773
	132.953	79.4444	72.718	83.595	82.0278	88.1875	113.364	73.2414	33.3333	25.692	35.892	33.8334	41.3437	68.303	29.2759	0.00478932	0.00435052	0.00489228	0.00455119	0.00504606	0.00448426	0.00449128
	133.953	79.1389	72.256	83.108	82	88.5	113.727	73.1034	33.0278	25.23	35.405	33.8056	41.6562	68.666	29.1379	0.00474543	0.00427229	0.0048259	0.00454745	0.0050842	0.00450809	0.00447011
	134.952	79.9444	72.154	82.622	81.9722	88.4375	114.03	73.4828	33.8333	25.128	34.919	33.7778	41.5937	68.969	29.5173	0.00486116	0.00425502	0.00475966	0.00454371	0.00507657	0.00452799	0.00452831
	135.952	80.0278	72.103	82.27	81.8611	88.8438	113.667	73.4828	33.9167	25.077	34.567	33.6667	42	68.606	29.5173	0.00487314	0.00424638	0.00471168	0.00452877	0.00512616	0.00450415	0.00452831
	136.952	79.8333	72.359	81.892	82.4167	88.875	114.576	73.7586	33.7222	25.333	34.189	34.2223	42.0312	69.515	29.7931	0.0048452	0.00428973	0.00466016	0.00460351	0.00512997	0.00456383	0.00457063
	137.951	79.6944	72.282	81.568	82.6667	88.4062	114.455	74.8966	33.5833	25.256	33.865	34.4723	41.5624	69.394	30.9311	0.00482524	0.00427669	0.00461599	0.00463714	0.00507275	0.00455589	0.00474521
	138.951	79.8333	72.256	81.514	83.2778	87.9688	114.606	74.8966	33.7222	25.23	33.811	35.0834	41.125	69.545	30.9311	0.0048452	0.00427229	0.00460863	0.00471934	0.00501937	0.0045658	0.00474521
	139.95	79.6944	71.949	81.405	84.2778	87.9688	115.242	73.931	33.5833	24.923	33.702	36.0834	41.125	70.181	29.9655	0.00482524	0.00422031	0.00459377	0.00485386	0.00501937	0.00460756	0.00459707
	140.95	79.5	71.538	81.243	82.6389	88.2812	115.758	73.0345	33.3889	24.512	33.54	34.4445	41.4374	70.697	29.069	0.00479731	0.00415071	0.00457169	0.0046334	0.0050575	0.00464143	0.00445954
	141.95	79.6944	71.359	81.541	81.7778	87.8438	115.697	72.9655	33.5833	24.333	33.838	33.5834	41	70.636	29	0.00482524	0.0041204	0.00461231	0.00451756	0.00500411	0.00463743	0.00444895
	142.949	79.4444	71.897	81.73	80.8611	87.4688	115.242	73.1379	33.3333	24.871	34.027	32.6667	40.625	70.181	29.1724	0.00478932	0.0042115	0.00463807	0.00439425	0.00495834	0.00460756	0.0044754
	143.949	79.1944	71.872	81.676	80.4722	86.9062	115.758	73.3793	33.0833	24.846	33.973	32.2778	40.0624	70.697	29.4138	0.0047534	0.00420727	0.00463071	0.00434194	0.00488968	0.00464143	0.00451244
	144.949	79.75	71.667	81.973	80.25	87.125	115.727	73.5517	33.6389	24.641	34.27	32.0556	40.2812	70.666	29.5862	0.00483323	0.00417255	0.0046712	0.00431205	0.00491638	0.0046394	0.00453888
	145.948	79.5	71.615	81.919	80.1389	86.3438	116.515	73.4138	33.3889	24.589	34.216	31.9445	39.5	71.454	29.4483	0.00479731	0.00416375	0.00466384	0.0042971	0.00482103	0.00469113	0.00451773
	146.948	79.2778	71.667	81.162	80.2778	86.375	115.939	73.1379	33.1667	24.641	33.459	32.0834	39.5312	70.878	29.1724	0.00476538	0.00417255	0.00456065	0.00431579	0.00482484	0.00465332	0.0044754
	147.948	79.3333	71.513	80.757	80	86.5	116.091	72.5517	33.2222	24.487	33.054	31.8056	39.6562	71.03	28.5862	0.00477336	0.00414648	0.00450545	0.00427842	0.0048401	0.00466329	0.00438547
	148.947	79.2222	71.462	80.297	80.3056	86.4375	116.424	72.1724	33.1111	24.436	32.594	32.1112	39.5937	71.363	28.2069	0.0047574	0.00413784	0.00444275	0.00431953	0.00483247	0.00468516	0.00432728
	149.947	79.5278	71.385	80.486	80.5278	85.9375	116.727	71.8966	33.4167	24.359	32.783	32.3334	39.0937	71.666	27.9311	0.0048013	0.0041248	0.00446851	0.00434942	0.00477145	0.00470505	0.00428497
	150.947	79.4167	71.026	80.351	80.6944	86	115.97	71.4828	33.3056	24	32.648	32.5	39.1562	70.909	27.5173	0.00478534	0.00406401	0.00445011	0.00437183	0.00477907	0.00465535	0.00422149
	151.946	79.1111	71.231	79.541	80.5556	85.7188	117.03	71.2069	33	24.205	31.838	32.3612	38.875	71.969	27.2414	0.00474143	0.00409872	0.0043397	0.00435316	0.00474475	0.00472494	0.00417916
	152.946	79.3611	70.923	79.027	80.0278	85.25	116.939	71	33.25	23.897	31.324	31.8334	38.4062	71.878	27.0345	0.00477735	0.00404657	0.00426964	0.00428216	0.00468753	0.00471897	0.00414742
	153.946	79.6389	70.59	78.865	79.6944	84.8438	117.485	70.6552	33.5278	23.564	31.162	31.5	38	72.424	26.6897	0.00481727	0.00399018	0.00424756	0.00423731	0.00463796	0.00475481	0.00409453
	154.945	79.4722	70.051	78.811	79.2778	84.9062	117.697	70.2069	33.3611	23.025	31.108	31.0834	38.0624	72.636	26.2414	0.00479332	0.00389891	0.0042402	0.00418127	0.00464557	0.00476873	0.00402575
	155.945	79.75	70.513	78.27	78.8611	84.8438	117.212	70.2759	33.6389	23.487	30.567	30.6667	38	72.151	26.3104	0.00483323	0.00397714	0.00416646	0.00412522	0.00463796	0.00473689	0.00403634
	156.944	79.0278	70.692	77.838	78.25	84.875	117.242	70.3448	32.9167	23.666	30.135	30.0556	38.0312	72.181	26.3793	0.00472946	0.00400745	0.00410757	0.00404301	0.00464177	0.00473886	0.00404691
	157.944	79.25	70	77.432	78.25	84.75	117.455	70.5517	33.1389	22.974	29.729	30.0556	37.9062	72.394	26.5862	0.00476139	0.00389027	0.00405223	0.00404301	0.00462651	0.00475284	0.00407865
	158.944	78.8333	69.615	77.405	77.6111	84.4062	117.667	70.6207	32.7222	22.589	29.702	29.4167	37.5624	72.606	26.6552	0.00470152	0.00382508	0.00404855	0.00395707	0.00458455	0.00476676	0.00408923
	159.943	78.5278	69.795	76.676	77.2222	83.6562	118.333	70.069	32.4167	22.769	28.973	29.0278	36.8124	73.272	26.1035	0.00465762	0.00385556	0.00394918	0.00390476	0.00449301	0.00481049	0.0040046
	160.943	77.8611	70.128	76.486	77.2222	83.8125	118.152	70.6207	31.75	23.102	28.783	29.0278	36.9687	73.091	26.6552	0.00456183	0.00391195	0.00392329	0.00390476	0.00451209	0.0047986	0.00408923
	161.943	77.5833	69.872	76.595	76.8889	82.625	118.576	70.2069	31.4722	22.846	28.892	28.6945	35.7812	73.515	26.2414	0.00452192	0.0038686	0.00393814	0.00385992	0.00436715	0.00482644	0.00402575
	162.942	76.7222	69.795	76.703	76.2778	82.875	118.091	69.8276	30.6111	22.769	29	28.0834	36.0312	73.03	25.8621	0.0043982	0.00385556	0.00395286	0.00377772	0.00439766	0.0047946	0.00396756
	163.942	77	69.667	75.892	76.5556	82.8438	117.97	69.5862	30.8889	22.641	28.189	28.3612	36	72.909	25.6207	0.00443811	0.00383389	0.00384232	0.00381509	0.00439385	0.00478666	0.00393053
	164.942	76.2222	70.436	75.568	76.5278	82.875	117.697	69.4483	30.1111	23.41	27.865	28.3334	36.0312	72.636	25.4828	0.00432636	0.0039641	0.00379816	0.00381135	0.00439766	0.00476873	0.00390937
	165.941	75.9167	69.59	74.919	76.2222	81.8438	117.303	69.1379	29.8056	22.564	27.216	28.0278	35	72.242	25.1724	0.00428246	0.00382085	0.0037097	0.00377024	0.0042718	0.00474287	0.00386175
	166.941	75.9167	68.795	74.973	75.8889	80.9375	116.97	69.1034	29.8056	21.769	27.27	27.6945	34.0937	71.909	25.1379	0.00428246	0.00368623	0.00371706	0.0037254	0.00416119	0.004721	0.00385646
	167.941	75.6111	68.564	75.405	76.0833	81.2812	117.273	69.0345	29.5	21.538	27.702	27.8889	34.4374	72.212	25.069	0.00423855	0.00364711	0.00377594	0.00375155	0.00420314	0.0047409	0.00384589
	168.94	75.2222	68.154	75.676	75.7778	81.25	117.606	68.7931	29.1111	21.128	27.973	27.5834	34.4062	72.545	24.8276	0.00418268	0.00357768	0.00381288	0.00371046	0.00419933	0.00476276	0.00380886
	169.94	75.1389	68.333	75.135	76.2778	80.3438	117.515	68.3103	29.0278	21.307	27.432	28.0834	33.5	72.454	24.3448	0.00417071	0.00360799	0.00373914	0.00377772	0.00408873	0.00475678	0.00373479
	170.94	74.9444	68.41	74.838	76.3611	79.9375	116.758	68	28.8333	21.384	27.135	28.1667	33.0937	71.697	24.0345	0.00414276	0.00362103	0.00369865	0.00378892	0.00403914	0.00470708	0.00368719
	171.939	74.7778	68.538	74.865	75.8056	80	117.273	68.2414	28.6667	21.512	27.162	27.6112	33.1562	72.212	24.2759	0.00411883	0.00364271	0.00370234	0.0037142	0.00404676	0.0047409	0.00372422
	172.939	74.8333	68.436	74.297	75.3611	79.6875	116.576	67.5862	28.7222	21.41	26.594	27.1667	32.8437	71.515	23.6207	0.0041268	0.00362544	0.00362491	0.0036544	0.00400862	0.00469514	0.0036237
	173.938	74.8333	68.026	73.865	75.1111	78.8125	117.03	67.4138	28.7222	21	26.162	26.9167	31.9687	71.969	23.4483	0.0041268	0.00355601	0.00356603	0.00362077	0.00390183	0.00472494	0.00359726
	174.938	74.5833	68.615	73.216	75.0278	78.7812	117.364	67.2069	28.4722	21.589	25.513	26.8334	31.9374	72.303	23.2414	0.00409088	0.00365575	0.00347757	0.00360957	0.00389801	0.00474687	0.00356551
	175.938	74.3333	69.231	73	75	78.6875	118.576	67.2759	28.2222	22.205	25.297	26.8056	31.8437	73.515	23.3104	0.00405496	0.00376006	0.00344812	0.00360583	0.00388657	0.00482644	0.0035761
	176.937	74.0833	68.897	72.595	74.5556	78.2812	117.364	66.4138	27.9722	21.871	24.892	26.3612	31.4374	72.303	22.4483	0.00401904	0.0037035	0.00339292	0.00354605	0.00383698	0.00474687	0.00344384
	177.937	73.7222	68	72.27	74.5833	77.75	117.424	66.5517	27.6111	20.974	24.567	26.3889	30.9062	72.363	22.5862	0.00396716	0.00355161	0.00334862	0.00354978	0.00377215	0.00475081	0.003465
	178.937	73.5	67.333	72.541	74	77.8125	116.879	65.931	27.3889	20.307	24.838	25.8056	30.9687	71.818	21.9655	0.00393523	0.00343866	0.00338556	0.00347131	0.00377978	0.00471503	0.00336978
	179.936	73.3889	66.667	71.811	73.9167	77.5938	117.424	66.2069	27.2778	19.641	24.108	25.7223	30.75	72.363	22.2414	0.00391927	0.00332588	0.00328606	0.00346011	0.00375308	0.00475081	0.0034121
	180.936	73.1389	66.256	71.595	73.6389	76.8438	117.121	65.931	27.0278	19.23	23.892	25.4445	30	72.06	21.9655	0.00388335	0.00325629	0.00325662	0.00342274	0.00366155	0.00473092	0.00336978
	181.936	73.3056	65.769	71.568	73.25	76.625	117.545	65.6552	27.1945	18.743	23.865	25.0556	29.7812	72.484	21.6897	0.0039073	0.00317382	0.00325294	0.00337042	0.00363484	0.00475875	0.00332746
	182.935	73.1389	66.051	71.459	72.4722	76.125	119.273	65.5517	27.0278	19.025	23.756	24.2778	29.2812	74.212	21.5862	0.00388335	0.00322158	0.00323808	0.0032658	0.00357381	0.0048722	0.00331159
	183.935	72.9167	66.282	71.135	71.8333	76	121.182	65.7241	26.8056	19.256	23.432	23.6389	29.1562	76.121	21.7586	0.00385142	0.00326069	0.00319391	0.00317985	0.00355856	0.00499753	0.00333804
	184.935	72.5556	66.436	70.595	71.9167	75.5625	117.667	65.4138	26.4445	19.41	22.892	23.7223	28.7187	72.606	21.4483	0.00379954	0.00328677	0.00312031	0.00319107	0.00350516	0.00476676	0.00329043
	185.934	72	65.897	70.405	71.8611	75.6875	116.364	65.2069	25.8889	18.871	22.702	23.6667	28.8437	71.303	21.2414	0.00371971	0.0031955	0.00309441	0.00318359	0.00352042	0.00468122	0.00325869
	186.934	71.75	65.615	69.811	71.9722	75.4688	114.576	64.7931	25.6389	18.589	22.108	23.7778	28.625	69.515	20.8276	0.00368379	0.00314775	0.00301345	0.00319854	0.00349372	0.00456383	0.00319521
	187.934	71.6111	65.359	69.865	71.7222	74.6875	114.697	64.6897	25.5	18.333	22.162	23.5278	27.8437	69.636	20.7242	0.00366383	0.0031044	0.00302081	0.00316491	0.00339837	0.00457178	0.00317935
	188.933	71.4444	64.872	69.459	71.4167	74.25	114.848	64.6897	25.3333	17.846	21.756	23.2223	27.4062	69.787	20.7242	0.00363988	0.00302193	0.00296547	0.00312381	0.00334497	0.00458169	0.00317935
	189.933	70.4444	64.256	68.892	70.75	74	112.939	64.931	24.3333	17.23	21.189	22.5556	27.1562	67.878	20.9655	0.0034962	0.00291762	0.00288818	0.00303413	0.00331446	0.00445636	0.00321636
	190.932	70.4722	64.718	68.784	70.5556	73.9062	112.788	65.4138	24.3611	17.692	21.081	22.3612	27.0624	67.727	21.4483	0.0035002	0.00299585	0.00287346	0.00300798	0.00330301	0.00444644	0.00329043
	191.932	70.8056	64.564	68.459	70.4444	73.8125	112.121	66.7931	24.6945	17.538	20.756	22.25	26.9687	67.06	22.8276	0.0035481	0.00296978	0.00282916	0.00299302	0.00329157	0.00440265	0.00350203
	192.932	70.4167	64.385	68.162	70.1667	73.1562	111.576	66.2759	24.3056	17.359	20.459	21.9723	26.3124	66.515	22.3104	0.00349222	0.00293947	0.00278868	0.00295566	0.00321147	0.00436687	0.00342269
	193.931	70.4167	63.821	68.595	69.75	73.0625	111.909	64.9655	24.3056	16.795	20.892	21.5556	26.2187	66.848	21	0.00349222	0.00284396	0.0028477	0.00289961	0.00320003	0.00438874	0.00322166
	194.931	70.3611	64.256	69.027	69.8889	73.125	111.939	63.5862	24.25	17.23	21.324	21.6945	26.2812	66.878	19.6207	0.00348423	0.00291762	0.00290658	0.0029183	0.00320766	0.00439071	0.00301006
	195.931	70.1944	63.923	69.189	69.4722	72.5312	111.545	63.4828	24.0833	16.897	21.486	21.2778	25.6874	66.484	19.5173	0.00346028	0.00286123	0.00292866	0.00286224	0.00313519	0.00436484	0.00299419
	196.93	69.8889	64.026	69.27	69.0278	72.4688	110.606	63.4483	23.7778	17	21.567	20.8334	25.625	65.545	19.4828	0.00341639	0.00287867	0.0029397	0.00280246	0.00312757	0.00430319	0.0029889
	197.93	70.1111	63.692	68.946	69.2222	72	110.909	62.7586	24	16.666	21.243	21.0278	25.1562	65.848	18.7931	0.00344831	0.00282212	0.00289554	0.00282861	0.00307035	0.00432308	0.00288309
	198.93	70.2222	63.692	69.189	68.7778	72	110.485	62.2414	24.1111	16.666	21.486	20.5834	25.1562	65.424	18.2759	0.00346428	0.00282212	0.00292866	0.00276883	0.00307035	0.00429525	0.00280375
	199.929	70.3889	63.564	68.784	68.3889	71.875	110.212	62.0345	24.2778	16.538	21.081	20.1945	25.0312	65.151	18.069	0.00348823	0.00280044	0.00287346	0.00271652	0.0030551	0.00427732	0.00277201
	200.929	70.0278	63.41	68.405	68.3333	71.5312	109.727	61.5862	23.9167	16.384	20.702	20.1389	24.6874	64.666	17.6207	0.00343635	0.00277436	0.0028218	0.00270904	0.00301313	0.00424548	0.00270323
	201.929	69.6667	63.128	68.757	68.1944	71.1875	109.818	61.4483	23.5556	16.102	21.054	20	24.3437	64.757	17.4828	0.00338446	0.00272661	0.00286978	0.00269036	0.00297119	0.00425146	0.00268208
	202.928	69.3611	63.333	69.568	68.4444	70.8438	109.394	61.4138	23.25	16.307	21.865	20.25	24	64.333	17.4483	0.00334056	0.00276133	0.00298032	0.00272399	0.00292924	0.00422362	0.00267678
	203.928	69.2222	63.051	69.973	68.2778	70.9062	108.939	61.4828	23.1111	16.025	22.27	20.0834	24.0624	63.878	17.5173	0.0033206	0.00271357	0.00303553	0.00270157	0.00293685	0.00419375	0.00268737
	204.927	69.0833	63.333	69	67.8333	71	108.545	61.2414	22.9722	16.307	21.297	19.6389	24.1562	63.484	17.2759	0.00330064	0.00276133	0.0029029	0.00264178	0.0029483	0.00416788	0.00265033
	205.927	68.7222	62.564	68.027	67.8611	70.5	108.576	61.1034	22.6111	15.538	20.324	19.6667	23.6562	63.515	17.1379	0.00324876	0.00263111	0.00277028	0.00264552	0.00288727	0.00416992	0.00262916
	206.927	68.5	62.615	67.919	68	70.2812	108.121	60.9655	22.3889	15.589	20.216	19.8056	23.4374	63.06	17	0.00321683	0.00263974	0.00275556	0.00266421	0.00286057	0.00414004	0.00260801
	207.926	68.3056	62.462	68.189	68.1389	70.375	109.242	60.8276	22.1945	15.436	20.486	19.9445	23.5312	64.181	16.8621	0.0031889	0.00261384	0.00279236	0.00268289	0.00287202	0.00421364	0.00258685
	208.926	68.5278	62.615	68.541	67.8889	69.8125	108.818	60.7586	22.4167	15.589	20.838	19.6945	22.9687	63.757	16.7931	0.00322083	0.00263974	0.00284034	0.00264926	0.00280336	0.0041858	0.00257627
	209.926	68.6944	62.974	68.73	67.3889	69.9688	108.333	60.8966	22.5833	15.948	21.027	19.1945	23.125	63.272	16.9311	0.00324476	0.00270054	0.0028661	0.002582	0.00282244	0.00415396	0.00259744
	210.925	68.6389	63.385	68.622	67.3889	70	107.818	60.8966	22.5278	16.359	20.919	19.1945	23.1562	62.757	16.9311	0.00323679	0.00277013	0.00285138	0.002582	0.00282625	0.00412015	0.00259744
	211.925	69.3611	63.128	67.973	67.5556	69.8125	107.273	61.2069	23.25	16.102	20.27	19.3612	22.9687	62.212	17.2414	0.00334056	0.00272661	0.00276292	0.00260443	0.00280336	0.00408437	0.00264504
	212.925	69.5278	63.615	67.324	67.3889	69.7812	106.879	61.4483	23.4167	16.589	19.621	19.1945	22.9374	61.818	17.4828	0.00336451	0.00280908	0.00267445	0.002582	0.00279954	0.0040585	0.00268208
	213.924	68.3056	63.821	66.73	67.1111	70.25	107	61.1724	22.1945	16.795	19.027	18.9167	23.4062	61.939	17.2069	0.0031889	0.00284396	0.00259349	0.00254463	0.00285676	0.00406645	0.00263975
	214.924	67.7778	63.538	67.162	67.0833	69.7188	106.152	61.069	21.6667	16.512	19.459	18.8889	22.875	61.091	17.1035	0.00311307	0.00279604	0.00265237	0.00254089	0.00279193	0.00401077	0.00262389
	215.924	67.3889	62.692	66.811	67.3889	69.4062	106.061	60.6552	21.2778	15.666	19.108	19.1945	22.5624	61	16.6897	0.00305719	0.00265278	0.00260453	0.002582	0.00275377	0.0040048	0.0025604
	216.923	67.2778	61.795	66.243	67.1389	68.9062	105.636	60.1724	21.1667	14.769	18.54	18.9445	22.0624	60.575	16.2069	0.00304123	0.00250089	0.00252711	0.00254837	0.00269275	0.0039769	0.00248634
	217.923	67.0833	61.308	66.135	67	69	105.515	59.8621	20.9722	14.282	18.432	18.8056	22.1562	60.454	15.8966	0.00301328	0.00241843	0.00251239	0.00252969	0.0027042	0.00396895	0.00243873
	218.923	66.6667	61.205	65.919	66.75	68.9688	105.091	59.9655	20.5556	14.179	18.216	18.5556	22.125	60.03	16	0.00295342	0.00240098	0.00248294	0.00249606	0.00270039	0.00394112	0.0024546
	219.922	66.6667	61.308	65.946	66.4722	68.6875	104.364	59.7586	20.5556	14.282	18.243	18.2778	21.8437	59.303	15.7931	0.00295342	0.00241843	0.00248662	0.00245869	0.00266606	0.00389339	0.00242285
	220.922	66.1111	61.231	65.946	65.8889	68.3125	103.788	59.4828	20	14.205	18.243	17.6945	21.4687	58.727	15.5173	0.0028736	0.00240539	0.00248662	0.00238022	0.00262029	0.00385557	0.00238054
	221.921	66.3333	61.179	65.378	65.6389	68.3125	103.333	59.3103	20.2222	14.153	17.675	17.4445	21.4687	58.272	15.3448	0.00290552	0.00239658	0.0024092	0.0023466	0.00262029	0.0038257	0.00235408
	222.921	66.0833	60.538	65.135	65.2778	67.9062	102.364	59.3448	19.9722	13.512	17.432	17.0834	21.0624	57.303	15.3793	0.0028696	0.00228804	0.00237608	0.00229802	0.0025707	0.00376208	0.00235937
	223.921	66	60.564	65.297	65.1389	67.6875	102.212	59.1034	19.8889	13.538	17.594	16.9445	20.8437	57.151	15.1379	0.00285763	0.00229244	0.00239816	0.00227934	0.002544	0.0037521	0.00232234
	224.92	65.5	60.667	65	65.4722	67.3438	101.576	59.0345	19.3889	13.641	17.297	17.2778	20.5	56.515	15.069	0.00278579	0.00230988	0.00235768	0.00232417	0.00250206	0.00371035	0.00231177
	225.92	65.4722	60.615	64.811	65.1111	67.1562	101.818	59	19.3611	13.589	17.108	16.9167	20.3124	56.757	15.0345	0.0027818	0.00230108	0.00233192	0.0022756	0.00247916	0.00372624	0.00230648
	226.92	65.5556	61.256	65.378	65.1944	66.375	101.697	58.6207	19.4445	14.23	17.675	17	19.5312	56.636	14.6552	0.00279378	0.00240962	0.0024092	0.0022868	0.00238381	0.00371829	0.00224829
	227.919	65.7222	60.615	65.432	64.8889	66.125	100.394	58.4828	19.6111	13.589	17.729	16.6945	19.2812	55.333	14.5173	0.00281772	0.00230108	0.00241656	0.00224571	0.0023533	0.00363275	0.00222713
	228.919	65.5	59.821	65.162	64.75	66.4688	100.424	58.2759	19.3889	12.795	17.459	16.5556	19.625	55.363	14.3104	0.00278579	0.00216663	0.00237976	0.00222702	0.00239526	0.00363472	0.00219539
	229.919	65.1944	59.744	65	64.7222	65.9375	100.909	58.1034	19.0833	12.718	17.297	16.5278	19.0937	55.848	14.1379	0.00274188	0.00215359	0.00235768	0.00222328	0.00233041	0.00366656	0.00216893
	230.918	65.0278	59.923	65.054	64.3611	66.0312	100	57.931	18.9167	12.897	17.351	16.1667	19.1874	54.939	13.9655	0.00271795	0.0021839	0.00236504	0.00217471	0.00234185	0.00360688	0.00214248
	231.918	65.1111	59.897	64.865	64.3056	65.625	99.939	57.7586	19	12.871	17.162	16.1112	18.7812	54.878	13.7931	0.00272992	0.0021795	0.00233928	0.00216724	0.00229227	0.00360288	0.00211603
	232.918	64.8056	59.846	64.946	64.5556	65.6562	99.394	57.4483	18.6945	12.82	17.243	16.3612	18.8124	54.333	13.4828	0.00268602	0.00217086	0.00235032	0.00220087	0.00229608	0.0035671	0.00206843
	233.917	63.9722	59.59	64.459	64.3056	64.875	97.636	57.5172	17.8611	12.564	16.756	16.1112	18.0312	52.575	13.5517	0.00256628	0.00212751	0.00228394	0.00216724	0.00220074	0.00345168	0.002079
	234.917	63.6389	59.718	64.027	64.1944	64.8125	96.212	57.3793	17.5278	12.692	16.324	16	17.9687	51.151	13.4138	0.00251839	0.00214918	0.00222505	0.00215228	0.00219311	0.00335819	0.00205784
	235.917	63.9167	59.333	63.703	63.8333	64.4062	95.364	57.3103	17.8056	12.307	16	15.6389	17.5624	50.303	13.3448	0.0025583	0.00208399	0.00218089	0.00210371	0.00214352	0.00330252	0.00204726
	236.916	63.8056	58.718	63.27	63.8333	64.4688	94.818	57.1034	17.6945	11.692	15.567	15.6389	17.625	49.757	13.1379	0.00254234	0.00197985	0.00212187	0.00210371	0.00215116	0.00326667	0.00201551
	237.916	63.5278	58.513	62.811	63.8611	64.125	93.939	56.4138	17.4167	11.487	15.108	15.6667	17.2812	48.878	12.4483	0.00250243	0.00194514	0.00205931	0.00210745	0.0021092	0.00320896	0.00190972
	238.915	62.9722	58.077	62.811	63.6111	63.75	93.333	56.0345	16.8611	11.051	15.108	15.4167	16.9062	48.272	12.069	0.0024226	0.00187131	0.00205931	0.00207382	0.00206343	0.00316918	0.00185153
	239.915	62.7778	58.205	63.162	63.5833	63.5625	92.727	56.0345	16.6667	11.179	15.459	15.3889	16.7187	47.666	12.069	0.00239467	0.00189298	0.00210715	0.00207008	0.00204054	0.00312939	0.00185153
	240.915	62.8056	58.128	63.027	64.3889	63.8125	92.273	55.7931	16.6945	11.102	15.324	16.1945	16.9687	47.212	11.8276	0.00239866	0.00187994	0.00208875	0.00217845	0.00207106	0.00309958	0.0018145
	241.914	63.25	58.103	62.595	64.3056	63.4062	91.667	55.7241	17.1389	11.077	14.892	16.1112	16.5624	46.606	11.7586	0.00246251	0.00187571	0.00202986	0.00216724	0.00202147	0.0030598	0.00180391
	242.914	63.1111	57.897	62.432	63.5278	63.1875	91.515	55.7241	17	10.871	14.729	15.3334	16.3437	46.454	11.7586	0.00244256	0.00184083	0.00200765	0.00206261	0.00199477	0.00304982	0.00180391
	243.914	62.4444	58.128	62.162	63.0556	62.5312	90.939	55.1724	16.3333	11.102	14.459	14.8612	15.6874	45.878	11.2069	0.00234677	0.00187994	0.00197084	0.0019991	0.00191467	0.003012	0.00171928
	244.913	62.0833	57.179	62	62.6667	62.25	89.758	54.6552	15.9722	10.153	14.297	14.4723	15.4062	44.697	10.6897	0.00229488	0.00171925	0.00194876	0.00194678	0.00188035	0.00293447	0.00163993
	245.913	61.5278	57.231	61.919	62.9722	62.2812	89.273	54.6207	15.4167	10.205	14.216	14.7778	15.4374	44.212	10.6552	0.00221507	0.00172805	0.00193772	0.00198788	0.00188416	0.00290263	0.00163464
	246.913	60.9444	57.205	62.162	63.0833	61.7188	88.909	54.7586	14.8333	10.179	14.459	14.8889	14.875	43.848	10.7931	0.00213125	0.00172365	0.00197084	0.00200282	0.00181552	0.00287873	0.00165579
	247.912	60.8056	56.615	61.595	63.0556	61.875	89.03	54.6207	14.6945	9.589	13.892	14.8612	15.0312	43.969	10.6552	0.0021113	0.00162374	0.00189356	0.0019991	0.00183458	0.00288667	0.00163464
	248.912	60.4444	56.026	61.595	63.1944	61.6562	88.242	54.2759	14.3333	9	13.892	15	14.8124	43.181	10.3104	0.00205941	0.001524	0.00189356	0.00201777	0.00180788	0.00283494	0.00158174
	249.912	60.1944	56.205	61.405	62.9444	61.7812	87.364	54.1034	14.0833	9.179	13.702	14.75	14.9374	42.303	10.1379	0.00202349	0.00155431	0.00186766	0.00198414	0.00182313	0.0027773	0.00155528
	250.911	60.0833	56.333	61.162	62.1389	61.375	86.909	53.7586	13.9722	9.307	13.459	13.9445	14.5312	41.848	9.7931	0.00200752	0.00157599	0.00183454	0.00187578	0.00177355	0.00274742	0.00150238
	251.911	60.1111	57.282	60.973	61.6944	60.9688	87.697	53.8276	14	10.256	13.27	13.5	14.125	42.636	9.8621	0.00201152	0.00173669	0.00180878	0.00181599	0.00172398	0.00279916	0.00151297
	252.911	59.6667	58.41	61.189	61.1944	60.8438	87.939	53.9655	13.5556	11.384	13.486	13	14	42.878	10	0.00194767	0.0019277	0.00183822	0.00174873	0.00170872	0.00281505	0.00153412
	253.91	59.75	56.564	62.216	61.2222	60.2812	88.273	53.7931	13.6389	9.538	14.513	13.0278	13.4374	43.212	9.8276	0.00195963	0.00161511	0.0019782	0.00175247	0.00164005	0.00283697	0.00150767
	254.91	59.6667	56.103	62.811	60.6667	60.5312	88.394	53.5862	13.5556	9.077	15.108	12.4723	13.6874	43.333	9.6207	0.00194767	0.00153704	0.00205931	0.00167775	0.00167057	0.00284492	0.00147593
	255.909	59.6667	55.641	62.108	59.7222	60.5	89.636	53.6552	13.5556	8.615	14.405	11.5278	13.6562	44.575	9.6897	0.00194767	0.00145881	0.00196348	0.00155069	0.00166676	0.00292646	0.00148652
	256.909	59.5	55.744	61.108	59.8056	60.0312	89.606	53.1724	13.3889	8.718	13.405	11.6112	13.1874	44.545	9.2069	0.00192371	0.00147625	0.00182718	0.00156191	0.00160954	0.00292449	0.00141245
	257.909	59.3333	55.256	60.432	59.6111	59.7812	88.818	52.8966	13.2222	8.23	12.729	11.4167	12.9374	43.757	8.9311	0.00189976	0.00139362	0.00173504	0.00153575	0.00157903	0.00287276	0.00137014
	258.908	59	54.615	59.351	59.0556	59.9688	87.242	52.6897	12.8889	7.589	11.648	10.8612	13.125	42.181	8.7242	0.00185187	0.00128507	0.00158769	0.00146102	0.00160193	0.00276929	0.0013384
	259.908	59	54.333	58.649	58.7222	59.8125	86.242	52.6897	12.8889	7.307	10.946	10.5278	12.9687	41.181	8.7242	0.00185187	0.00123732	0.001492	0.00141618	0.00158285	0.00270363	0.0013384
	260.908	58.9167	54.179	58.378	58.1667	59.5938	85.424	52.3793	12.8056	7.153	10.675	9.9723	12.75	40.363	8.4138	0.00183991	0.00121124	0.00145506	0.00134145	0.00155616	0.00264993	0.00129078
	261.907	58.5833	54.026	58.405	57.5833	59.3438	85.182	52.3103	12.4722	7	10.702	9.3889	12.5	40.121	8.3448	0.001792	0.00118534	0.00145874	0.00126297	0.00152564	0.00263404	0.00128019
	262.907	58.3333	53.974	58.459	57.3611	58.25	83.909	52.5172	12.2222	6.948	10.756	9.1667	11.4062	38.848	8.5517	0.00175608	0.00117653	0.0014661	0.00123308	0.00139214	0.00255047	0.00131194
	263.907	58.5278	53.923	58.27	57.8611	58.2812	83.727	52.3448	12.4167	6.897	10.567	9.6667	11.4374	38.666	8.3793	0.00178403	0.0011679	0.00144034	0.00130034	0.00139595	0.00253852	0.00128549
	264.906	58.6111	53.949	58.108	59	58.0625	83	52.1724	12.5	6.923	10.405	10.8056	11.2187	37.939	8.2069	0.001796	0.0011723	0.00141826	0.00145355	0.00136926	0.00249079	0.00125904
	265.906	58.6667	54.308	57.784	57.25	57.9375	81.727	51.9655	12.5556	7.282	10.081	9.0556	11.0937	36.666	8	0.00180399	0.00123309	0.0013741	0.00121814	0.001354	0.00240721	0.0012273
	266.906	58.5	54.333	57.514	56.1389	58	80.333	51.6552	12.3889	7.307	9.811	7.9445	11.1562	35.272	7.6897	0.00178003	0.00123732	0.0013373	0.00106868	0.00136163	0.00231569	0.00117969
	267.905	57.7778	54.256	57.243	55.8889	57.9375	80.03	51.4138	11.6667	7.23	9.54	7.6945	11.0937	34.969	7.4483	0.00167627	0.00122428	0.00130036	0.00103505	0.001354	0.0022958	0.00114266
	268.905	57.6111	54.205	56.919	55.9722	57.5938	79.576	51.4138	11.5	7.179	9.216	7.7778	10.75	34.515	7.4483	0.00165232	0.00121565	0.00125619	0.00104625	0.00131205	0.00226599	0.00114266
	269.904	57.3611	54.231	56.757	56.0556	57.9688	79.121	51.1034	11.25	7.205	9.054	7.8612	11.125	34.06	7.1379	0.0016164	0.00122005	0.00123411	0.00105747	0.00135782	0.00223612	0.00109504
	270.904	57.3611	54.103	57.054	56.0833	57.4062	78.576	50.931	11.25	7.077	9.351	7.8889	10.5624	33.515	6.9655	0.0016164	0.00119838	0.00127459	0.0010612	0.00128916	0.00220034	0.00106859
	271.904	57.3889	54.077	57.216	56	57.1562	78.485	50.6897	11.2778	7.051	9.513	7.8056	10.3124	33.424	6.7242	0.00162039	0.00119397	0.00129668	0.00104999	0.00125864	0.00219437	0.00103157
	272.903	57.1944	53.872	56.973	55.6389	57.2188	78.212	51	11.0833	6.846	9.27	7.4445	10.375	33.151	7.0345	0.00159245	0.00115926	0.00126355	0.00100142	0.00126628	0.00217644	0.00107918
	273.903	56.9722	53.359	56.595	55.6667	56.9062	78.121	50.7241	10.8611	6.333	8.892	7.4723	10.0624	33.06	6.7586	0.00156052	0.00107239	0.00121203	0.00100516	0.00122813	0.00217047	0.00103685
	274.903	56.3889	53.077	56.081	55.5	56.75	77.364	50.5172	10.2778	6.051	8.378	7.3056	9.9062	32.303	6.5517	0.00147671	0.00102464	0.00114197	0.000982733	0.00120907	0.00212077	0.00100511
	275.902	56.3333	53.026	56.459	55.5278	56.625	77.455	50.5862	10.2222	6	8.756	7.3334	9.7812	32.394	6.6207	0.00146872	0.001016	0.00119349	0.000986473	0.00119381	0.00212675	0.0010157
	276.902	56.4444	52.615	56.27	55.75	56.0938	76.879	50.1724	10.3333	5.589	8.567	7.5556	9.25	31.818	6.2069	0.00148469	0.000946407	0.00116773	0.00101636	0.00112898	0.00208893	0.000952214
	277.902	56.4444	52.949	56.162	56.1111	56.3438	77.424	50.1379	10.3333	5.923	8.459	7.9167	9.5	32.363	6.1724	0.00148469	0.00100296	0.00115301	0.00106494	0.00115949	0.00212471	0.000946922
	278.901	56.25	52.59	56.27	55.75	55.6875	76.939	50.7241	10.1389	5.564	8.567	7.5556	8.8437	31.878	6.7586	0.00145675	0.000942173	0.00116773	0.00101636	0.00107939	0.00209287	0.00103685
	279.901	56.0278	52.974	56.514	55.2222	55.3438	76.818	51.1379	9.9167	5.948	8.811	7.0278	8.5	31.757	7.1724	0.00142483	0.0010072	0.00120099	0.000945364	0.00103744	0.00208493	0.00110033
	280.901	56.2778	53.154	56.676	55.0556	55.3438	77	51.1034	10.1667	6.128	8.973	6.8612	8.5	31.939	7.1379	0.00146075	0.00103768	0.00122307	0.000922953	0.00103744	0.00209687	0.00109504
	281.9	56.0278	53.051	56.568	55.3056	55.0625	76.545	50.8276	9.9167	6.025	8.865	7.1112	8.2187	31.484	6.8621	0.00142483	0.00102024	0.00120835	0.000956583	0.0010031	0.002067	0.00105273
	282.9	56.3056	52.462	56.405	55.2778	55.0625	75.576	50.4483	10.1945	5.436	8.702	7.0834	8.2187	30.515	6.4828	0.00146474	0.000920498	0.00118613	0.000952843	0.0010031	0.00200339	0.000994541
	283.9	55.7222	52.487	56.486	55.2778	54.9062	75.455	49.931	9.6111	5.461	8.783	7.0834	8.0624	30.394	5.9655	0.00138092	0.000924732	0.00119717	0.000952843	0.000984028	0.00199544	0.000915181
	284.899	55.5556	52.462	55.838	55.0833	54.5312	74.818	49.8966	9.4445	5.436	8.135	6.8889	7.6874	29.757	5.9311	0.00135698	0.000920498	0.00110885	0.00092668	0.000938259	0.00195362	0.000909903
	285.899	55.2778	52.256	55.541	54.6389	54.3438	73.848	49.4138	9.1667	5.23	7.838	6.4445	7.5	28.787	5.4483	0.00131707	0.000885616	0.00106836	0.0008669	0.000915386	0.00188994	0.000835836
	286.898	55.1944	52.41	55.514	54.5833	54.6562	73.848	49.1034	9.0833	5.384	7.811	6.3889	7.8124	28.787	5.1379	0.00130509	0.000911693	0.00106468	0.000859421	0.000953515	0.00188994	0.000788217
	287.898	55.75	52.744	55.378	54.5278	54.1562	72.939	49.3793	9.6389	5.718	7.675	6.3334	7.3124	27.878	5.4138	0.00138492	0.000968251	0.00104615	0.000851955	0.000892489	0.00183026	0.000830543
	288.898	55.5	52.103	55.27	54.0278	54.125	72.97	48.8966	9.3889	5.077	7.567	5.8334	7.2812	27.909	4.9311	0.001349	0.000859708	0.00103143	0.000784696	0.000888681	0.00183229	0.000756491
	289.897	55.75	52.103	55.216	53.4444	53.4688	73.152	48.3448	9.6389	5.077	7.513	5.25	6.625	28.091	4.3793	0.00138492	0.000859708	0.00102406	0.000706218	0.000808591	0.00184424	0.000671838
	290.897	55.5556	51.821	54.73	54.0278	53.8438	72.152	48.2069	9.4445	4.795	7.027	5.8334	7	27.091	4.2414	0.00135698	0.000811956	0.00095782	0.000784696	0.000854361	0.00177859	0.000650683
	291.897	55.4167	52.077	54.649	53.5833	53.7812	72.576	48.2759	9.3056	5.051	6.946	5.3889	6.9374	27.515	4.3104	0.00133703	0.000855305	0.000946779	0.000724903	0.00084672	0.00180643	0.000661268
	292.896	55.0556	52.077	55.243	53.5	54.1562	72.455	48.4828	8.9445	5.051	7.54	5.3056	7.3124	27.394	4.5173	0.00128514	0.000855305	0.00102774	0.000713698	0.000892489	0.00179848	0.000693009
	293.896	54.9444	52.462	55.243	53.4444	54.4062	72.303	48.4138	8.8333	5.436	7.54	5.25	7.5624	27.242	4.4483	0.00126917	0.000920498	0.00102774	0.000706218	0.000923002	0.0017885	0.000682424
	294.896	54.6667	52.59	54.703	53.3056	54.375	71.939	48.1379	8.5556	5.564	7	5.1112	7.5312	26.878	4.1724	0.00122927	0.000942173	0.00095414	0.000687547	0.000919194	0.00176461	0.000640097
	295.895	54.9722	52.077	54.568	53.2222	54.0312	71.364	48.1379	8.8611	5.051	6.865	5.0278	7.1874	26.303	4.1724	0.00127316	0.000855305	0.000935739	0.000676328	0.000877233	0.00172686	0.000640097
	296.895	55.25	51.718	54.189	52.5556	54.0625	70.879	48.4483	9.1389	4.692	6.486	4.3612	7.2187	25.818	4.4828	0.00131308	0.000794514	0.000884079	0.000586659	0.000881053	0.00169502	0.000687716
	297.895	54.9722	51.769	54.108	52.5833	53.3438	70.455	48.1724	8.8611	4.743	6.405	4.3889	6.5	25.394	4.2069	0.00127316	0.00080315	0.000873038	0.000590385	0.000793335	0.00166718	0.00064539
	298.894	54.5278	51.462	53.946	52.3056	53.0625	70.303	48	8.4167	4.436	6.243	4.1112	6.2187	25.242	4.0345	0.00120931	0.000751165	0.000850956	0.000553029	0.000759002	0.0016572	0.000618942
	299.894	54.3056	52.103	53.919	52.3056	53.0625	70.515	47.8966	8.1945	5.077	6.216	4.1112	6.2187	25.454	3.9311	0.00117738	0.000859708	0.000847276	0.000553029	0.000759002	0.00167112	0.000603079
	300.894	54.1944	51.872	53.811	52.1667	52.7188	69.364	47.8621	8.0833	4.846	6.108	3.9723	5.875	24.303	3.8966	0.00116141	0.000820592	0.000832555	0.000534345	0.000717053	0.00159555	0.000597786
	301.893	53.9444	51.641	53.811	52.1944	52.7812	69.152	48.3103	7.8333	4.615	6.108	4	5.9374	24.091	4.3448	0.00112549	0.000781475	0.000832555	0.000538071	0.000724669	0.00158163	0.000666545
	302.893	53.9167	51.513	53.892	52.0278	53.0938	68.879	48.0345	7.8056	4.487	6.189	3.8334	6.25	23.818	4.069	0.00112151	0.000759801	0.000843596	0.00051566	0.000762822	0.00156371	0.000624234
	303.892	53.8611	51.128	53.757	51.7778	53.0938	68.242	47.931	7.75	4.102	6.054	3.5834	6.25	23.181	3.9655	0.00111352	0.000694607	0.000825195	0.000482031	0.000762822	0.00152189	0.000608356
	304.892	53.75	51.359	53.865	51.7222	52.9062	68.03	48.1379	7.6389	4.333	6.162	3.5278	6.0624	22.969	4.1724	0.00109756	0.000733723	0.000839916	0.000474552	0.000739925	0.00150797	0.000640097
	305.892	54.1389	51.538	53.676	51.6389	53.0625	68.091	48.4483	8.0278	4.512	5.973	3.4445	6.2187	23.03	4.4828	0.00115343	0.000764034	0.000814154	0.000463346	0.000759002	0.00151198	0.000687716
	306.891	54.0556	51.308	53.405	51.9167	52.7812	67.485	48.2414	7.9445	4.282	5.702	3.7223	5.9374	22.424	4.2759	0.00114146	0.000725087	0.000777215	0.000500716	0.000724669	0.00147219	0.000655975
	307.891	54.0278	51.179	53.108	51.5278	52.8438	67.03	47.5862	7.9167	4.153	5.405	3.3334	6	21.969	3.6207	0.00113747	0.000703243	0.000736732	0.000448402	0.000732309	0.00144232	0.00055546
	308.891	53.6944	51.308	53.297	51.9444	52.5312	66.788	47.7586	7.5833	4.282	5.594	3.75	5.6874	21.727	3.7931	0.00108957	0.000725087	0.000762494	0.000504442	0.000694156	0.00142643	0.000581908
	309.89	53.5556	50.974	53.243	51.9722	52.75	66.182	48.0345	7.4445	3.948	5.54	3.7778	5.9062	21.121	4.069	0.00106962	0.00066853	0.000755134	0.000508181	0.000720861	0.00138665	0.000624234
	310.89	53.4167	51.179	53.081	52.1667	52.8125	65.545	47.8621	7.3056	4.153	5.378	3.9723	5.9687	20.484	3.8966	0.00104967	0.000703243	0.000733052	0.000534345	0.000728489	0.00134483	0.000597786
	311.89	53.6111	51.128	53.216	52.6389	53.0312	65.394	48.2759	7.5	4.102	5.513	4.4445	6.1874	20.333	4.3104	0.0010776	0.000694607	0.000751453	0.000597864	0.000755181	0.00133491	0.000661268
	312.889	53.0556	51.308	53.054	52.5556	52.875	65.152	48.1724	6.9445	4.282	5.351	4.3612	6.0312	20.091	4.2069	0.000997784	0.000725087	0.000729372	0.000586659	0.000736117	0.00131902	0.00064539
	313.889	52.9722	50.744	52.703	52.2222	52.7188	64.939	48.2414	6.8611	3.718	5	4.0278	5.875	19.878	4.2759	0.000985801	0.000629583	0.000681528	0.000541811	0.000717053	0.00130504	0.000655975
	314.889	52.8889	51	52.784	51.6389	52.8125	63.939	48.0345	6.7778	3.974	5.081	3.4445	5.9687	18.878	4.069	0.000973833	0.000672932	0.000692569	0.000463346	0.000728489	0.00123939	0.000624234
	315.888	52.6389	50.897	53.135	51.1667	52.875	62.909	47.7931	6.5278	3.871	5.432	2.9723	6.0312	17.848	3.8276	0.000937913	0.000655491	0.000740412	0.000399827	0.000736117	0.00117177	0.000587201
	316.888	52.7222	50.744	53.081	51.0833	53.3125	62.455	47.3448	6.6111	3.718	5.378	2.8889	6.4687	17.394	3.3793	0.000949881	0.000629583	0.000733052	0.000388608	0.000789515	0.00114196	0.000518426
	317.888	52.1944	50.641	53.243	50.9722	52.8125	61.818	46.931	6.0833	3.615	5.54	2.7778	5.9687	16.757	2.9655	0.000874047	0.000612142	0.000755134	0.000373663	0.000728489	0.00110014	0.000454944
	318.887	52.25	50.795	53.081	50.9167	52.4375	61.515	46.7931	6.1389	3.769	5.378	2.7223	5.5937	16.454	2.8276	0.000882036	0.000638219	0.000733052	0.000366198	0.00068272	0.00108025	0.000433788
	319.887	52.4444	50.744	53.054	50.7778	52	61.515	46.7241	6.3333	3.718	5.351	2.5834	5.1562	16.454	2.7586	0.000909967	0.000629583	0.000729372	0.000347513	0.000629322	0.00108025	0.000423203
	320.886	52.5278	50.692	52.838	50.6944	51.3438	60.636	46.7931	6.4167	3.666	5.135	2.5	4.5	15.575	2.8276	0.00092195	0.000620778	0.00069993	0.000336294	0.000549232	0.00102254	0.000433788
	321.886	52.3333	50.564	52.514	50.5833	51.2812	60.727	46.3793	6.2222	3.538	4.811	2.3889	4.4374	15.666	2.4138	0.000894004	0.000599103	0.000655767	0.00032135	0.000541591	0.00102851	0.000370306
	322.886	52.4167	50.385	52.243	51	51.4688	60.273	45.8621	6.3056	3.359	4.54	2.8056	4.625	15.212	1.8966	0.000905987	0.000568792	0.000618828	0.000377403	0.000564488	0.000998705	0.000290962
	323.885	52.7222	50.641	52.189	50.3333	51.5938	59.667	45.8966	6.6111	3.615	4.486	2.1389	4.75	14.606	1.9311	0.000949881	0.000612142	0.000611467	0.00028772	0.000579745	0.00095892	0.000296254
	324.885	52.8056	50.615	52.405	50.1111	51.6875	59.091	46	6.6945	3.589	4.702	1.9167	4.8437	14.03	2.0345	0.000961864	0.000607739	0.000640909	0.00025783	0.000591181	0.000921104	0.000312117
	325.885	52.6389	50.513	52.297	50.4722	51.8125	58.848	45.8276	6.5278	3.487	4.594	2.2778	4.9687	13.787	1.8621	0.000937913	0.000590467	0.000626188	0.000306405	0.000606437	0.000905151	0.000285669
	326.884	52.6389	50.436	52.054	50.4722	50.9688	58.273	45.6207	6.5278	3.41	4.351	2.2778	4.125	13.212	1.6552	0.000937913	0.000577428	0.000593066	0.000306405	0.000503462	0.0008674	0.000253928
	327.884	52.3611	51.154	52	50.3611	50.8125	57.727	45.5862	6.25	4.128	4.297	2.1667	3.9687	12.666	1.6207	0.000897999	0.00069901	0.000585706	0.00029146	0.000484386	0.000831554	0.000248635
	328.884	52.5	51.205	51.973	50.8333	51.0938	56.879	45.3448	6.3889	4.179	4.27	2.6389	4.25	11.818	1.3793	0.000917956	0.000707646	0.000582025	0.000354979	0.000518719	0.000775881	0.000211601
	329.883	52.3333	50.615	52.189	50.6389	51.6562	56.606	45.5862	6.2222	3.589	4.486	2.4445	4.8124	11.545	1.6207	0.000894004	0.000607739	0.000611467	0.000328829	0.000587361	0.000757958	0.000248635
	330.883	52	50.923	52.135	50.5	51.0312	55.879	45.6552	5.8889	3.897	4.432	2.3056	4.1874	10.818	1.6897	0.000846116	0.000659894	0.000604107	0.000310144	0.000511078	0.000710228	0.000259221
	331.883	51.7778	50.718	51.892	50.4167	50.9062	55.455	45.7241	5.6667	3.692	4.189	2.2223	4.0624	10.394	1.7586	0.00081419	0.00062518	0.000570985	0.000298939	0.000495822	0.000682392	0.000269791
	332.882	52.0833	51	51.946	50	50.4688	54.879	45.6207	5.9722	3.974	4.243	1.8056	3.625	9.818	1.6552	0.000858084	0.000672932	0.000578345	0.000242885	0.000442437	0.000644576	0.000253928
	333.882	52.2778	51.231	53.054	50.4167	50.7812	54.576	45.931	6.1667	4.205	5.351	2.2223	3.9374	9.515	1.9655	0.00088603	0.000712049	0.000729372	0.000298939	0.000480566	0.000624683	0.000301532
	334.882	52.0833	51.282	55.405	50.4444	50.8125	53.636	45.8276	5.9722	4.256	7.702	2.25	3.9687	8.575	1.8621	0.000858084	0.000720685	0.00104983	0.000302665	0.000484386	0.00056297	0.000285669
	335.881	52.3333	51.051	57.405	50.25	50.2812	52.818	45.4138	6.2222	4.025	9.702	2.0556	3.4374	7.757	1.4483	0.000894004	0.000681568	0.00132244	0.000276515	0.00041954	0.000509266	0.000222187
	336.881	53.0278	51.128	57.027	50.25	50.2812	52.091	45.2759	6.9167	4.102	9.324	2.0556	3.4374	7.03	1.3104	0.00099379	0.000694607	0.00127091	0.000276515	0.00041954	0.000461537	0.000201031
	337.88	53	50.923	56.541	50.8056	50.2188	51.667	45.4828	6.8889	3.897	8.838	2.6112	3.375	6.606	1.5173	0.000989796	0.000659894	0.00120467	0.000351253	0.000411924	0.0004337	0.000232772
	338.88	52.5278	50.846	59.757	50.7222	50.25	50.97	45.2414	6.4167	3.82	12.054	2.5278	3.4062	5.909	1.2759	0.00092195	0.000646855	0.00164303	0.000340034	0.000415732	0.00038794	0.000195739
	339.88	52.3056	50.744	59.432	50.5833	50.3125	50.03	45	6.1945	3.718	11.729	2.3889	3.4687	4.969	1.0345	0.000890024	0.000629583	0.00159873	0.00032135	0.00042336	0.000326227	0.000158705
	340.879	51.8889	50.59	54.595	50.2778	50.4688	49.576	44.9655	5.7778	3.564	6.892	2.0834	3.625	4.515	1	0.000830153	0.000603506	0.000939419	0.000280254	0.000442437	0.000296421	0.000153412
	341.879	51.7778	50.179	51.595	50.2778	51.3125	49.212	45.1034	5.6667	3.153	3.892	2.0834	4.4687	4.151	1.1379	0.00081419	0.000533909	0.000530502	0.000280254	0.000545412	0.000272523	0.000174568
	342.879	50.9722	50.051	51.081	50.0278	51.375	48.939	44.8966	4.8611	3.025	3.378	1.8334	4.5312	3.878	0.9311	0.000698442	0.000512235	0.000460441	0.000246625	0.00055304	0.0002546	0.000142842
	343.878	50.0278	49.667	50.919	50.0556	51	48.03	44.931	3.9167	2.641	3.216	1.8612	4.1562	2.969	0.9655	0.000562751	0.000447211	0.000438359	0.000250364	0.00050727	0.000194922	0.000148119
	344.878	50	49.821	50.892	50.1944	51.0938	47.758	45.0345	3.8889	2.795	3.189	2	4.25	2.697	1.069	0.000558756	0.000473288	0.000434679	0.000269036	0.000518719	0.000177065	0.000163998
	345.878	50.2778	49.59	50.243	50.1111	50.875	47.394	44.8966	4.1667	2.564	2.54	1.9167	4.0312	2.333	0.9311	0.000598671	0.000434172	0.000346216	0.00025783	0.000492014	0.000153167	0.000142842
	346.877	50.3056	49.026	50.108	50.2222	50.2812	46.909	44.6552	4.1945	2	2.405	2.0278	3.4374	1.848	0.6897	0.000602665	0.000338668	0.000327815	0.000272775	0.00041954	0.000121326	0.000105808
	347.877	49.9444	48.564	50.297	50.5833	49.8438	46.606	44.5172	3.8333	1.538	2.594	2.3889	3	1.545	0.5517	0.000550768	0.000260435	0.000353577	0.00032135	0.000366155	0.000101433	8.46375e-05
	348.877	49.6389	48.821	50.703	51.0278	49.4375	46.727	45.1034	3.5278	1.795	3	2.8334	2.5937	1.666	1.1379	0.000506874	0.000303954	0.000408917	0.000381143	0.000316565	0.000109377	0.000174568
	349.876	48.8056	48.564	50.595	51.2222	49.5312	46.455	46.2759	2.6945	1.538	2.892	3.0278	2.6874	1.394	2.3104	0.000387145	0.000260435	0.000394196	0.000407293	0.000328001	9.15195e-05	0.000354444
	350.876	48.2778	48.359	50.243	50.6389	49.5	46.727	46.3103	2.1667	1.333	2.54	2.4445	2.6562	1.666	2.3448	0.000311311	0.000225722	0.000346216	0.000328829	0.000324193	0.000109377	0.000359721
	351.875	47.4444	48.026	49.432	50.1944	49.875	47.03	45.2759	1.3333	1	1.729	2	3.0312	1.969	1.3104	0.000191568	0.000169334	0.000235673	0.000269036	0.000369963	0.00012927	0.000201031
	352.875	47.8889	48.026	49.108	50.1944	50.4062	46.788	45.1034	1.7778	1	1.405	2	3.5624	1.727	1.1379	0.000255434	0.000169334	0.000191509	0.000269036	0.000434796	0.000113382	0.000174568
	353.875	47.4444	48.128	48.568	50.1944	49.75	46.515	44.6207	1.3333	1.102	0.865	2	2.9062	1.454	0.6552	0.000191568	0.000186606	0.000117904	0.000269036	0.000354706	9.54587e-05	0.000100516
	354.874	47.6667	48.154	48.486	50.3333	50.25	46.545	44.7241	1.5556	1.128	0.783	2.1389	3.4062	1.484	0.7586	0.000223508	0.000191009	0.000106727	0.00028772	0.000415732	9.74283e-05	0.000116379
	355.874	47.4167	48.897	48.514	50.0556	49.9062	46.576	44.6897	1.3056	1.871	0.811	1.8612	3.0624	1.515	0.7242	0.000187588	0.000316824	0.000110544	0.000250364	0.000373771	9.94635e-05	0.000111101
	356.874	47.2778	48.872	48.703	50.0278	50.2188	46.333	44.5172	1.1667	1.846	1	1.8334	3.375	1.272	0.5517	0.000167631	0.00031259	0.000136306	0.000246625	0.000411924	8.35099e-05	8.46375e-05
	357.873	47	48.974	48.838	50.2222	50.1875	46.394	44.5172	0.8889	1.948	1.135	2.0278	3.3437	1.333	0.5517	0.000127717	0.000329862	0.000154707	0.000272775	0.000408104	8.75147e-05	8.46375e-05
	358.873	47.1389	49	49.135	51.1667	50.5312	46.364	44.1724	1.0278	1.974	1.432	2.9723	3.6874	1.303	0.2069	0.000147674	0.000334265	0.00019519	0.000399827	0.000450053	8.55452e-05	3.1741e-05
	359.873	46.5833	48.513	48.919	51.3889	50.25	46.273	44	0.4722	1.487	1.216	3.1945	3.4062	1.212	0.0345	6.78456e-05	0.000251799	0.000165748	0.000429717	0.000415732	7.95708e-05	5.29272e-06
	360.872	46.8889	48.256	48.649	51.0556	49.6562	46.273	44.069	0.7778	1.23	0.946	2.8612	2.8124	1.212	0.1035	0.000111754	0.000208281	0.000128945	0.000384882	0.000343258	7.95708e-05	1.58782e-05
	361.872	46.5833	47.795	48.378	50.5833	49.0625	46.182	44.069	0.4722	0.769	0.675	2.3889	2.2187	1.121	0.1035	6.78456e-05	0.000130218	9.20063e-05	0.00032135	0.000270796	7.35964e-05	1.58782e-05
	362.872	46.2778	47.974	48.216	50.25	48.9062	45.606	44.2414	0.1667	0.948	0.513	2.0556	2.0624	0.545	0.2759	2.39514e-05	0.000160528	6.99248e-05	0.000276515	0.000251719	3.57806e-05	4.23264e-05
	363.871	46.4167	47.641	48.027	49.5833	47.9375	45.636	44.4483	0.3056	0.615	0.324	1.3889	1.0937	0.575	0.4828	4.39085e-05	0.00010414	4.4163e-05	0.000186832	0.000133488	3.77502e-05	7.40674e-05
	364.871	46.2222	47.436	48.108	49.1111	47.9375	45.545	44.3103	0.1111	0.41	0.405	0.9167	1.0937	0.484	0.3448	1.59628e-05	6.94269e-05	5.52038e-05	0.000123312	0.000133488	3.17758e-05	5.28965e-05
	365.871	46.1944	47.436	48.054	48.7778	48.0312	45.061	44.3103	0.0833	0.41	0.351	0.5834	1.1874	0	0.3448	1.19685e-05	6.94269e-05	4.78433e-05	7.84777e-05	0.000144924	0	5.28965e-05
	366.87	46.4722	47.282	48.405	48.6667	48.3438	45.303	44.4483	0.3611	0.256	0.702	0.4723	1.5	0.242	0.4828	5.18828e-05	4.33494e-05	9.56866e-05	6.35327e-05	0.000183077	1.58879e-05	7.40674e-05
	367.87	46.1944	47.026	48.757	49.0833	47.6562	45.212	44.1034	0.0833	0	1.054	0.8889	0.8124	0.151	0.1379	1.19685e-05	0	0.000143666	0.000119573	9.91546e-05	9.91352e-06	2.11555e-05
	368.869	46.1389	47.333	48.405	49.1389	47.875	45.152	44.1724	0.0278	0.307	0.702	0.9445	1.0312	0.091	0.2069	3.9943e-06	5.19855e-05	9.56866e-05	0.000127052	0.00012586	5.97437e-06	3.1741e-05
	369.869	46.1111	47.333	47.865	48.6667	47.5	45.152	43.9655	0	0.307	0.162	0.4723	0.6562	0.091	0	0	5.19855e-05	2.20815e-05	6.35327e-05	8.00902e-05	5.97437e-06	0
	370.869	46.1111	47.231	47.703	48.1944	47.0938	45.212	43.9655	0	0.205	0	0	0.25	0.151	0	0	3.47134e-05	0	0	3.05129e-05	9.91352e-06	0
	371.868	46.2778	47.333	47.784	48.8333	46.8438	45.636	44.4138	0.1667	0.307	0.081	0.6389	0	0.575	0.4483	2.39514e-05	5.19855e-05	1.10408e-05	8.59434e-05	0	3.77502e-05	6.87747e-05
	372.868	46.4444	47.256	47.919	49.25	47.1562	45.182	44.4828	0.3333	0.23	0.216	1.0556	0.3124	0.121	0.5173	4.78885e-05	3.89468e-05	2.9442e-05	0.000141997	3.81289e-05	7.94395e-06	7.93601e-05
	373.868	46.6111	47.026	48.027	49.4167	47.375	45.788	44.3793	0.5	0	0.324	1.2223	0.5312	0.727	0.4138	7.18399e-05	0	4.4163e-05	0.000164421	6.48338e-05	4.77293e-05	6.3482e-05
	374.867	47.1111	47.231	48.108	49.8333	47.3125	45.939	44.7586	1	0.205	0.405	1.6389	0.4687	0.878	0.7931	0.00014368	3.47134e-05	5.52038e-05	0.000220461	5.72055e-05	5.76429e-05	0.000121671
	375.867	47.2778	47.41	48.162	50.75	47.3125	46.212	45.4483	1.1667	0.384	0.459	2.5556	0.4687	1.151	1.4828	0.000167631	6.50242e-05	6.25643e-05	0.000343774	5.72055e-05	7.5566e-05	0.00022748
	376.867	47.0278	48	48.27	51.5833	47.6875	46.455	45.4828	0.9167	0.974	0.567	3.3889	0.8437	1.394	1.5173	0.000131711	0.000164931	7.72853e-05	0.000455867	0.000102975	9.15195e-05	0.000232772
	377.866	47.0278	48.179	48.622	52.8889	48	46.364	45.7241	0.9167	1.153	0.919	4.6945	1.1562	1.303	1.7586	0.000131711	0.000195242	0.000125265	0.000631494	0.000141116	8.55452e-05	0.000269791
	378.866	47.5833	48.026	49.378	53.0556	48.5938	46.667	46.0345	1.4722	1	1.675	4.8612	1.75	1.606	2.069	0.000211525	0.000169334	0.000228312	0.000653918	0.00021359	0.000105438	0.00031741
	379.866	48.1111	48.538	50.189	52.8333	48.7812	47.03	46.4483	2	1.512	2.486	4.6389	1.9374	1.969	2.4828	0.00028736	0.000256033	0.000338856	0.000624015	0.000236463	0.00012927	0.000380892
	380.865	48.3333	49.333	50.405	52.8611	49.4375	47.485	46.6207	2.2222	2.307	2.702	4.6667	2.5937	2.424	2.6552	0.000319285	0.000390653	0.000368298	0.000627754	0.000316565	0.000159142	0.00040734
	381.865	48.8611	50.154	50.865	52.9722	49.6562	47.848	46.9655	2.75	3.128	3.162	4.7778	2.8124	2.787	3	0.000395119	0.000529676	0.000430999	0.000642699	0.000343258	0.000182973	0.000460237
	382.865	49.3889	51.205	51.081	53.0278	50.4375	47.939	47.3448	3.2778	4.179	3.378	4.8334	3.5937	2.878	3.3793	0.000470954	0.000707646	0.000460441	0.000650178	0.000438617	0.000188948	0.000518426
	383.864	50.5	53.103	52	53.25	50.9688	48.212	48	4.3889	6.077	4.297	5.0556	4.125	3.151	4.0345	0.000630596	0.00102904	0.000585706	0.000680068	0.000503462	0.000206871	0.000618942
	384.864	50.8056	55.897	53	53.5556	51.5312	48.758	48.4138	4.6945	8.871	5.297	5.3612	4.6874	3.697	4.4483	0.000674505	0.00150216	0.000722011	0.000721177	0.000572104	0.000242717	0.000682424
	385.863	51.9167	55.846	53.811	54.2778	52.125	49.879	48.8966	5.8056	8.82	6.108	6.0834	5.2812	4.818	4.9311	0.000834147	0.00149352	0.000832555	0.000818325	0.000644578	0.000316314	0.000756491
